# Supplementary material for: Effects of early social deprivation on epigenetic statuses and adaptive behavior of young children: A study based on a cohort of institutionalized infants and toddlers
Source: PLoS One. 2019 Mar 26;14(3):e0214285. doi: 10.1371/journal.pone.0214285 (PMC6435191; doi:10.1371/journal.pone.0214285)
Supplement: S1 Table — Child age (in months), duration of institutionalization (in months) at the time of blood draw (AgeEPI) and at the time of assessment (AgeVABS) are presented. (XLSX) [file pone.0214285.s004.xlsx]

## Sheet: S1 Table
S1 Table. Core demographics for the study sample: children raised in institutional care (IC) and children raised by their biological families (BFC).
Child age (in months), duration of institutionalization (in months) at the time of blood draw (AgeEPI) and at the time of assessment (AgeVABS) are presented.
IC Group								BFC Group
Child ID	Sex	AgeEPI	AgeVABS	Institutionalization				Child ID	Sex	AgeEPI	AgeVABS
				The reason of placement	AgeEnter	DurationEPI	DurationVABS
IC01	M	19	20	socio-economic; voluntary mother's refusal	9	10	11	BFC01	M	17	17
IC02	F	11	12	socio-economic; voluntary mother's refusal	0	11	12	BFC02	M	15	17
IC03	M	21	22	child neglect; removed by the authorities	9	12	13	BFC03	M	35	37
IC04	F	33	33	socio-economic; voluntary mother's refusal	12	21	21	BFC04	M	26	26
IC05	M	13	14	socio-economic; voluntary mother's refusal	0	13	14	BFC05	M	33	37
IC06	F	27	31	N/A	12	15	19	BFC06	M	16
IC07	M	22	26	socio-economic; voluntary mother's refusal	0	22	26	BFC07	M	31	33
IC08	F	8	23	socio-economic; voluntary mother's refusal	0	8	23	BFC08	F	9	10
IC09	F	24	28	socio-economic; voluntary mother's refusal	0	24	28	BFC09	F	20	21
IC10	M	22	26	socio-economic; voluntary mother's refusal	13	9	13	BFC10	M	8	9
IC11	F	21	24	socio-economic; voluntary mother's refusal	16	5	8	BFC11	M	20	20
IC12	M	21	24	socio-economic; voluntary mother's refusal	13	8	11	BFC12	M	16	9
IC13	M	16	19	child neglect; removed by the authorities	10	6	9	BFC13	M	25	25
IC14	M	21	22	socio-economic; voluntary mother's refusal	10	11	12	BFC14	F	9
IC15	M	11	11	socio-economic; voluntary mother's refusal	0	11	11	BFC15	M	20	21
IC16	F	27	28	socio-economic; voluntary mother's refusal	16	11	12	BFC16	F	18	20
IC17	M	12	13	socio-economic; voluntary mother's refusal	0	12	13	BFC17	M	21	22
IC18	M	17	20	N/A	0	17	20	BFC18	F	27	26
IC19	M	17	21	N/A	0	17	21	BFC19	M	33	33
IC20	F	27	31	N/A	0	27	31	BFC20	M	17	17
IC21	M	17	20	socio-economic; voluntary mother's refusal	0	17	20	BFC21	M	15	14
IC22	M	21	24	incarceration of mother; removed by the authorities	13	8	11	BFC22	F	20
IC23	M	21	24	incarceration of mother; removed by the authorities	13	8	11	BFC23	F	19	19
IC24	M	17	20	child neglect; removed by the authorities	9	8	11	BFC24	M	15	15
IC25	F	16	19	child neglect; removed by the authorities	5	11	14	BFC25	F	19	19
IC26	M	11	13	child neglect; removed by the authorities	0	11	13	BFC26	F	29
IC27	M	31	34	socio-economic; voluntary mother's refusal	0	31	34	BFC27	M	19	19
IC28	M	34	25	socio-economic; voluntary mother's refusal	0	34	25	BFC28	F	24	27
IC29	M	10	11	socio-economic; voluntary mother's refusal	0	10	11	BFC29	F	30	30
