# Supplementary material for: Effects of early social deprivation on epigenetic statuses and adaptive behavior of young children: A study based on a cohort of institutionalized infants and toddlers
Source: PLoS One. 2019 Mar 26;14(3):e0214285. doi: 10.1371/journal.pone.0214285 (PMC6435191; doi:10.1371/journal.pone.0214285)
Supplement: S2 Table — SS–standard score. (XLSX) [file pone.0214285.s005.xlsx]

## Sheet: S2 Table
S2 Table. Individual scores for the four VABS adaptive behavior domains for institutionalized children (IC; N = 29) and children raised in biological families (BFC; N = 25). SS – standard score.
Child ID	Sex	Age mos	Communication			Daily Living Skills			Socialization			Motor Skills
			raw	SS	Z	raw	S	Z	raw	SS	Z	raw	S	Z-score
IC01	M	20	44	90	0.0002	19	88	-0.5959	36	80	-0.9262	63	90	-0.5378
IC02	F	12	14	66	-0.944	6	75	-0.8353	28	80	-1.1669	36	81	-0.6644
IC03	M	22	57	105	0.5122	39	107	1.1115	53	94	0.2244	78	104	0.3864
IC04	F	33	46	76	-1.7802	25	82	-2.0805	40	72	-1.7632	72	77	-1.0472
IC05	M	14	17	66	-0.8762	10	83	-0.6111	21	73	-1.5983	32	74	-1.7656
IC06	F	31	101	110	1.7531	57	104	1.4372	81	102	1.4886	97	108	1.1885
IC07	M	26	44	84	-0.7827	33	89	-0.093	66	100	0.9366	82	96	0.1492
IC08	F	23	52	97	-0.0249	36	100	0.5449	63	102	0.6451	88	113	1.244
IC09	F	28	77	97	0.7698	47	95	0.8923	66	95	0.5328	66	82	-1.2874
IC10	M	26	40	81	-1.0182	31	89	-0.2936	47	84	-0.5145	66	82	-1.2367
IC11	F	24	40	84	-0.8627	24	59	-0.8094	38	80	-1.3351	62	88	-1.1609
IC12	M	24	48	97	-0.2785	27	93	-0.3928	62	98	0.769	81	102	0.3267
IC13	M	19	56	105	0.8302	47	127	2.362	59	106	0.9063	77	108	0.8831
IC14	M	22	42	90	-0.3707	29	107	0.1083	56	98	0.4535	81	108	0.6463
IC15	M	11	28	100	0.1014	16	106	0.4294	39	103	0.0301	39	103	-0.2435
IC16	F	28	59	86	-0.2896	39	83	0.0897	62	93	0.2273	83	96	0.1851
IC17	M	13	20	80	-0.5876	9	80	-0.5649	37	94	-0.293	30	76	-1.6474
IC18	M	20	24	69	-1.177	18	80	-0.6962	37	82	-0.8498	66	95	-0.278
IC19	M	21	33	77	-0.7729	13	77	-1.3471	43	86	-0.4661	71	102	-0.0393
IC20	F	31	47	81	-1.4254	43	91	0.0327	63	93	0.1138	72	85	-0.9769
IC21	M	20	42	90	-0.1175	20	86	-0.4956	40	84	-0.6207	60	84	-0.7977
IC22	M	24	42	84	-0.6317	28	85	-0.2925	42	84	-0.7586	70	93	-0.6261
IC23	M	24	47	89	-0.3374	29	87	-0.1922	41	80	-0.835	60	97	-1.4923
IC24	M	20	34	80	-0.5884	15	80	-0.9972	39	84	-0.697	61	84	-0.7111
IC25	F	19	41	94	-0.166	15	80	-0.9639	38	88	-0.9687	65	100	0.0018
IC26	M	13	32	97	0.1187	27	121	1.2409	54	113	1.0054	65	111	1.3842
IC27	M	34	40	71	-2.1711	26	71	-2.0189	36	70	-1.856	64	69	-1.9126
IC28	M	25	86	110	1.8247	54	109	2.165	68	100	1.1577	95	93	1.4004
IC29	M	11	26	96	-0.0163	8	94	-0.3732	26	84	-0.9628	28	83	-1.1963
BFC01	M	17	46	97	0.4831	31	113	1.0535	40	82	-0.3895	75	108	1.168
BFC02	M	17	39	94	0.0711	12	80	-0.8526	61	108	1.2144	63	102	0.1285
BFC03	M	37	51	86	-1.9881	39	76	-1.1799	44	74	-1.4124	93	91	0.6395
BFC04	M	26	62	94	0.2768	39	96	0.509	64	96	0.7839	81	102	0.0625
BFC05	M	37	109	104	1.4258	65	101	1.4284	84	97	1.6427	86	81	0.0331
BFC07	M	33	109	113	2.0412	57	100	1.2454	78	96	1.4101	93	102	0.6137
BFC08	F	10	34	118	0.4474	9	100	-0.2431	43	120	0.1516	34	103	-0.1856
BFC09	F	21	56	100	0.4676	27	98	-0.0583	46	88	-0.508	70	102	0.0322
BFC10	M	9	26	106	0.194	12	111	0.3186	47	118	0.8165	34	103	0.0031
BFC11	M	20	38	87	-0.353	14	80	-1.0975	29	75	-1.4608	58	84	-0.9709
BFC12	M	9	21	89	-0.1003	10	111	0.118	38	103	0.1291	42	119	0.6961
BFC13	M	25	55	94	0.0001	32	85	-0.0421	46	87	-0.5226	76	82	-0.2454
BFC15	M	21	53	100	0.4043	21	88	-0.5446	57	98	0.6032	70	100	-0.1259
BFC16	F	20	43	90	-0.1719	23	88	-0.3103	53	96	0.1012	68	100	0.0534
BFC17	M	22	44	90	-0.253	18	83	-0.9952	50	94	-0.0047	69	100	-0.3931
BFC18	F	26	46	86	-0.7783	42	102	0.6943	42	78	-1.1674	79	96	0.0474
BFC19	M	33	105	113	1.8058	40	85	-0.4601	50	80	-0.7284	101	105	1.3067
BFC20	M	17	56	105	1.0717	28	107	0.7525	57	104	0.9089	75	111	1.168
BFC21	M	14	37	102	0.301	27	115	1.0943	51	104	0.693	59	104	0.5731
BFC23	F	19	54	102	0.5992	22	100	-0.2617	66	113	1.1699	78	111	1.1278
BFC24	M	15	54	117	1.1877	22	109	0.4457	60	110	1.2984	81	132	2.2012
BFC25	F	19	47	100	0.1872	27	99	0.2399	55	100	0.3298	65	102	0.0018
BFC27	M	19	38	90	-0.2293	21	88	-0.2464	46	94	-0.0866	72	104	0.45
BFC28	F	27	57	91	-0.2681	31	82	-0.5608	58	93	-0.0124	70	88	-0.8435
BFC29	F	30	111	125	2.4867	63	109	2.1923	89	109	2.1616	109	120	2.2839
