# Supplementary material for: Effects of early social deprivation on epigenetic statuses and adaptive behavior of young children: A study based on a cohort of institutionalized infants and toddlers
Source: PLoS One. 2019 Mar 26;14(3):e0214285. doi: 10.1371/journal.pone.0214285 (PMC6435191; doi:10.1371/journal.pone.0214285)
Supplement: S3 Table — (XLSX) [file pone.0214285.s006.xlsx]

## Sheet: S3 Table
S3 Table. Blood cell type distributions in IC and BFC children (individual data)
Child ID	Age, mos	Sex	CD4+T-cells	CD8+T-cells	B-cells	NK-cells	Monocytes	Granulocytes	CD4+/CD8+
IC01	19	M	0.221	0.118	0.19	0.055	0.029	0.387	1.87
IC02	11	F	0.192	0.078	0.14	0.027	0.058	0.501	2.47
IC03	21	M	0.271	0.162	0.125	0.082	0.041	0.35	1.68
IC04	33	F	0.178	0.091	0.111	0.073	0.084	0.474	1.96
IC05	13	M	0.193	0.137	0.165	0.061	0.073	0.376	1.41
IC06	27	F	0.09	0.064	0.141	0.116	0.122	0.487	1.4
IC07	22	M	0.15	0.322	0.094	0.136	0.062	0.244	0.46
IC08	8	F	0.393	0.123	0.121	0.019	0.014	0.327	3.19
IC09	24	F	0.331	0.114	0.131	0.045	0.105	0.278	2.89
IC10	22	M	0.225	0.116	0.077	0.016	0.122	0.434	1.94
IC11	21	F	0.146	0.083	0.061	0	0.078	0.633	1.77
IC12	21	M	0.174	0.129	0.089	0.007	0.107	0.489	1.35
IC13	16	M	0.132	0.037	0.095	0	0.05	0.681	3.55
IC14	21	M	0.213	0.117	0.177	0	0.054	0.443	1.82
IC15	11	M	0.342	0.092	0.231	0	0.052	0.304	3.7
IC16	27	F	0.219	0.133	0.134	0.024	0.089	0.414	1.64
IC17	12	M	0.342	0.104	0.189	0	0.027	0.343	3.29
IC18	17	M	0.243	0.176	0.188	0.046	0.022	0.331	1.38
IC19	17	M	0.309	0.17	0.209	0	0.048	0.287	1.82
IC20	27	F	0.207	0.147	0.132	0.143	0.071	0.301	1.41
IC21	17	M	0.223	0.181	0.211	0.03	0.031	0.323	1.23
IC22	21	M	0.314	0.155	0.145	0.081	0.018	0.287	2.03
IC23	21	M	0.297	0.224	0.18	0.057	0.029	0.229	1.32
IC24	17	M	0.324	0.096	0.109	0	0.036	0.434	3.39
IC25	16	F	0.274	0.15	0.118	0	0.014	0.432	1.82
IC26	11	M	0.204	0.07	0.188	0.049	0.044	0.44	2.91
IC27	31	M	0.281	0.112	0.113	0	0.061	0.451	2.5
IC28	34	M	0.268	0.135	0.151	0	0.055	0.403	1.98
IC29	10	M	0.274	0.087	0.137	0	0.081	0.426	3.16
BFC01	17	M	0.392	0.154	0.201	0	0.044	0.254	2.54
BFC02	15	M	0.28	0.109	0.143	0	0.057	0.394	2.58
BFC03	35	M	0.23	0.071	0.119	0.245	0.052	0.286	3.23
BFC04	26	M	0.313	0.131	0.111	0.004	0.062	0.373	2.4
BFC05	33	M	0.294	0.156	0.163	0.048	0.06	0.267	1.88
BFC06	16	M	0.277	0.157	0.261	0	0.032	0.294	1.77
BFC07	31	M	0.234	0.203	0.157	0.051	0.034	0.316	1.15
BFC08	9	F	0.315	0.214	0.2	0.06	0.007	0.211	1.47
BFC09	20	F	0.284	0.154	0.119	0.021	0.025	0.401	1.84
BFC10	8	M	0.243	0.136	0.186	0.038	0.054	0.357	1.79
BFC11	20	M	0.299	0.102	0.175	0	0.102	0.331	2.95
BFC12	16	M	0.221	0.143	0.231	0.097	0.086	0.213	1.55
BFC13	25	M	0.295	0.105	0.114	0.022	0.053	0.411	2.8
BFC14	9	F	0.457	0.149	0.262	0	0	0.14	3.07
BFC15	20	M	0.239	0.133	0.257	0	0.037	0.337	1.8
BFC16	18	F	0.28	0.138	0.175	0.078	0.035	0.308	2.03
BFC17	21	M	0.184	0.187	0.168	0.139	0.071	0.24	0.99
BFC18	27	F	0.263	0.137	0.189	0.017	0.073	0.313	1.92
BFC19	33	M	0.238	0.093	0.151	0.004	0.045	0.464	2.54
BFC20	17	M	0.353	0.142	0.231	0	0.035	0.229	2.49
BFC21	15	M	0.338	0.094	0.251	0	0.008	0.309	3.6
BFC22	20	F	0.353	0.092	0.23	0	0.007	0.315	3.84
BFC23	19	F	0.346	0.161	0.247	0	0.019	0.254	2.15
BFC24	15	M	0.337	0.093	0.255	0	0.022	0.301	3.64
BFC25	19	F	0.167	0.076	0.098	0.097	0.069	0.493	2.18
BFC26	29	F	0.206	0.062	0.144	0.041	0.223	0.326	3.34
BFC27	19	M	0.212	0.079	0.217	0.058	0.036	0.394	2.7
BFC28	24	F	0.341	0.106	0.192	0	0.047	0.32	3.22
BFC29	30	F	0.203	0.111	0.162	0.102	0.067	0.371	1.84
