# Supplementary material for: Effects of early social deprivation on epigenetic statuses and adaptive behavior of young children: A study based on a cohort of institutionalized infants and toddlers
Source: PLoS One. 2019 Mar 26;14(3):e0214285. doi: 10.1371/journal.pone.0214285 (PMC6435191; doi:10.1371/journal.pone.0214285)
Supplement: S4 Table — Individual methylation levels are represented in original beta-values and in betas adjusted on demographic variables, z-values. CpG sites annotation corresponds to Illumina's manifest for the MethylationEPIC microarray. Inter-group differences in CpG methylation levels are presented in fold change units. (XLSX) [file pone.0214285.s007.xlsx]

## Sheet: S4 Table
S4 Table. CpG sites differentially methylated in IC group of children, compared to the BFC group. Individual methylation levels are represented in original beta-values and in betas adjusted on demographic variables, z-values. CpG sites annotation corresponds to Illumina's manifest for the MethylationEPIC microarray. Inter-group differences in CpG methylation levels are presented in fold change un…
Probe address				CpG site genomic annotation														DNA methylation level, Beta-values
Probe ID	chr	pos	strand	CGI Name	Relation to CGI	Gene 1, Name	Gene 1, Region	Gene 2, Name	Gene 2, Region	Gene 3, Name	Gene 3, Region	f	pval	qval	IC_Mean	BFC_Mean	FoldChange	IC01	IC02	IC03	IC04	IC05	IC06	IC07	IC08	IC09	IC10	IC11	IC12	IC13	IC14	IC15	IC16	IC17	IC18	IC19	IC20	IC21	IC22	IC23	IC24	IC25	IC26	IC27	IC28	IC29	BFC01	BFC02	BFC03
cg00110675	chr6	31698047	+	chr6:31695894-31698245	Island	DDAH2	5'UTR; TSS200					19.4584	4.72308e-05	0.0328702	0.224081	0.273431	-1.22023	0.202875	0.2316	0.130011	0.236639	0.298638	0.23601	0.295575	0.202875	0.297274	0.179012	0.211818	0.176408	0.249511	0.177862	0.234844	0.308169	0.187356	0.304753	0.144742	0.232876	0.169495	0.194841	0.237368	0.248031	0.164186	0.242396	0.277743	0.181979	0.243469	0.215164	0.311886	0.307161
cg00151810	chr16	75300023	+	chr16:75298976-75300186	Island	BCAR1	TSS200					15.927	0.00019333	0.0474095	0.126617	0.161454	-1.27513	0.123661	0.119023	0.161858	0.125125	0.0921298	0.102934	0.17501	0.143325	0.105363	0.102603	0.151814	0.130034	0.146878	0.108447	0.0910442	0.108826	0.108968	0.134658	0.128553	0.156313	0.131096	0.147456	0.137789	0.115864	0.145952	0.149059	0.1046	0.153361	0.0701482	0.110688	0.119503	0.142711
cg00372669	chr10	75571033	-	chr10:75570928-75571809	Island	NDST2	5'UTR	RP11-574K11.18	3'UTR			19.4983	4.65061e-05	0.0326421	0.113317	0.150064	-1.32428	0.103589	0.113176	0.107707	0.143955	0.0988665	0.0762444	0.0929512	0.102995	0.0863329	0.0979192	0.138269	0.102136	0.117406	0.127043	0.115584	0.134407	0.0928411	0.128523	0.118835	0.0746627	0.145714	0.132475	0.0895061	0.140465	0.124565	0.105172	0.116998	0.0978059	0.160047	0.200236	0.208817	0.149825
cg00385769	chr6	31628440	-	chr6:31628338-31628658	Island	C6orf47	5'UTR; 1st Exon					17.0845	0.000120729	0.0421588	0.135055	0.183804	-1.36095	0.108994	0.135389	0.0766282	0.111594	0.150918	0.0823536	0.104336	0.138921	0.154032	0.153477	0.157971	0.126902	0.185428	0.240687	0.108086	0.109008	0.137765	0.0952954	0.153704	0.134588	0.130771	0.19152	0.130227	0.167891	0.118495	0.127611	0.0359739	0.153551	0.194481	0.176584	0.168708	0.16007
cg00598143	chr5	90679209	-	chr5:90675822-90676930	Shelf	LOC100129716	Body	ARRDC3	TSS200			17.7178	9.36647e-05	0.039597	0.0999805	0.0749697	1.33361	0.0728647	0.129497	0.109302	0.0907322	0.101872	0.117331	0.10784	0.112318	0.0872543	0.129923	0.0937621	0.0886543	0.136653	0.117712	0.10636	0.0767501	0.0850914	0.117571	0.12976	0.110446	0.060017	0.0950601	0.0821242	0.09349	0.109552	0.115556	0.061216	0.047743	0.112983	0.0486682	0.0893331	0.101427
cg00746515	chr4	170679019	+	chr4:170678944-170679255	Island	C4orf27	1stExon					17.2965	0.000110863	0.0408379	0.0702283	0.0942439	-1.34196	0.0378718	0.0609683	0.0782584	0.0729878	0.0810448	0.078317	0.0805649	0.075274	0.0869101	0.0511899	0.0846867	0.0631899	0.079249	0.0514092	0.0672553	0.0507993	0.0608202	0.0580513	0.0915876	0.0757801	0.0516857	0.062189	0.0723118	0.0831854	0.093325	0.0473367	0.0896955	0.0883835	0.0622928	0.0768857	0.0501721	0.0694023
cg00783946	chr20	33872414	+	chr20:33871956-33872739	Island	EIF6	5'UTR; 1st Exon	FAM83C-AS1	TSS1500			16.9955	0.000125142	0.0424304	0.219613	0.2861	-1.30274	0.227405	0.280305	0.136155	0.202391	0.165418	0.225319	0.179024	0.307119	0.224771	0.213375	0.311021	0.197194	0.155803	0.215357	0.234967	0.188707	0.228276	0.165268	0.221492	0.206271	0.306028	0.227742	0.156341	0.203804	0.275655	0.24933	0.140677	0.278824	0.244752	0.200358	0.216201	0.391069
cg01145054	chr21	47063285	+	chr21:47061773-47064308	Island	PCBP3	TSS1500					15.719	0.000210602	0.0485262	0.10888	0.153146	-1.40655	0.0805964	0.205377	0.0436824	0.10027	0.112588	0.125643	0.107322	0.081345	0.0962569	0.0872878	0.182921	0.0985127	0.134922	0.0911416	0.0565208	0.117189	0.111127	0.11799	0.264743	0.0969586	0.0669608	0.0895019	0.145896	0.0625718	0.104153	0.1307	0.0877726	0.0691356	0.0884482	0.10891	0.145822	0.108852
cg01446614	chr12	114404317	-	chr12:114404002-114404377	Island	RBM19	TSS200					22.1613	1.68981e-05	0.0260246	0.216736	0.176377	1.22882	0.212114	0.22774	0.282948	0.227998	0.2458	0.252182	0.176713	0.205985	0.226339	0.217717	0.222833	0.209044	0.196248	0.239763	0.230292	0.166016	0.18298	0.209564	0.246497	0.198929	0.157345	0.166106	0.204177	0.245718	0.211303	0.200628	0.233909	0.239079	0.249366	0.130454	0.190521	0.191695
cg01453053	chr20	43588870	-	chr20:43588720-43589230	Island	TOMM34	1stExon					17.0956	0.000120192	0.0421588	0.0571442	0.0446106	1.28096	0.0572654	0.0532535	0.0873856	0.0467064	0.072038	0.040231	0.0446433	0.065841	0.065439	0.0547077	0.0549985	0.0440165	0.0752028	0.059536	0.0625714	0.057603	0.0737952	0.0563905	0.0260656	0.0357396	0.0477353	0.0585681	0.0544965	0.0629636	0.0529558	0.0672486	0.0647037	0.049515	0.065565	0.0486831	0.0236017	0.030858
cg01477985	chr13	112727160	+	chr13:112726281-112728419	Island							17.1127	0.000119369	0.0421311	0.216269	0.268644	-1.24217	0.232123	0.203234	0.256363	0.229294	0.237963	0.166648	0.191603	0.22471	0.20167	0.226337	0.291839	0.14079	0.230198	0.218739	0.268055	0.174783	0.17628	0.192224	0.294083	0.192315	0.264315	0.266996	0.225824	0.210705	0.178404	0.194903	0.253771	0.124936	0.202708	0.25174	0.287673	0.165982
cg01585723	chr16	33734837	+	chr16:33730509-33730859	Shelf							16.2496	0.000169401	0.0459298	0.39981	0.498759	-1.24749	0.448421	0.260951	0.48681	0.48822	0.349728	0.46152	0.374583	0.331734	0.297243	0.265211	0.396583	0.46265	0.489745	0.391939	0.627518	0.443404	0.276271	0.393245	0.367948	0.474054	0.581536	0.236082	0.257826	0.272896	0.405161	0.583788	0.410432	0.349151	0.409848	0.622466	0.523235	0.505234
cg01587709	chr7	1570155	+	chr7:1570406-1571136	Shore	MAFK	TSS1500					24.2499	7.84705e-06	0.0221789	0.255994	0.328167	-1.28193	0.238979	0.27396	0.231431	0.13805	0.214459	0.267799	0.30781	0.373688	0.306871	0.272243	0.292974	0.174881	0.237331	0.244331	0.254325	0.258804	0.175731	0.155794	0.285165	0.274	0.293222	0.241793	0.248424	0.223726	0.224154	0.282714	0.347533	0.339226	0.244406	0.295682	0.22731	0.291061
cg01642168	chr19	55791471	+	chr19:55791274-55791818	Island	HSPBP1	5'UTR; 1st Exon					22.3319	1.58584e-05	0.0260246	0.0821394	0.117046	-1.42497	0.0816942	0.068992	0.0617177	0.105814	0.0768816	0.0836159	0.0803128	0.0878117	0.0840096	0.127367	0.0968221	0.0828291	0.0557398	0.0585044	0.0725634	0.080408	0.0948815	0.0587628	0.0955451	0.130946	0.0734468	0.0890591	0.0677024	0.0876674	0.0547953	0.0810045	0.0897635	0.0773428	0.0760421	0.113732	0.10107	0.089632
cg01646228	chr8	67525282	+	chr8:67524607-67526059	Island	MYBL1	5'UTR; 1st Exon					15.9153	0.000194259	0.047417	0.141163	0.108284	1.30363	0.0828543	0.0857398	0.172006	0.207419	0.148511	0.128591	0.126201	0.13989	0.179585	0.109511	0.131371	0.129485	0.146915	0.174524	0.182653	0.161674	0.188543	0.174027	0.165721	0.147737	0.162524	0.11143	0.125523	0.0877944	0.0948457	0.0893216	0.13652	0.103786	0.199013	0.123038	0.0859786	0.129931
cg01771876	chr2	11886613	-	chr2:11886249-11887207	Island	LPIN1	TSS200	AC012456.4	TSS1500			15.8839	0.000196784	0.0475959	0.328527	0.237524	1.38313	0.328308	0.358104	0.333324	0.394529	0.258156	0.39544	0.463853	0.40972	0.19464	0.244249	0.383237	0.248224	0.331498	0.237951	0.453758	0.256138	0.392347	0.270118	0.565984	0.392563	0.335267	0.173476	0.404099	0.229427	0.251999	0.144242	0.504248	0.333275	0.239112	0.228543	0.208571	0.194388
cg01811895	chr3	105586684	-	chr3:105587279-105588218	Shore	CBLB	5'UTR					22.1655	1.68718e-05	0.0260246	0.0713185	0.0580251	1.2291	0.0571724	0.0730308	0.0793233	0.0804085	0.077001	0.0756082	0.0661196	0.0539333	0.0776896	0.0640341	0.0868856	0.0873328	0.0741432	0.0770645	0.0765442	0.0808287	0.0635094	0.0729424	0.0731062	0.0740767	0.0660188	0.0553041	0.0699086	0.0786828	0.0610636	0.0677702	0.0632416	0.0826978	0.0527931	0.0529327	0.0729786	0.0516434
cg02145593	chr3	48723307	-	chr3:48722969-48723757	Island	NCKIPSD	5'UTR; 1st Exon					15.6984	0.000212398	0.0485262	0.186582	0.136675	1.36515	0.226486	0.210895	0.119801	0.135506	0.138816	0.188491	0.180107	0.136591	0.14852	0.247319	0.157777	0.218245	0.166244	0.181697	0.178691	0.160631	0.369753	0.237661	0.206821	0.139985	0.215393	0.177872	0.262384	0.153449	0.152673	0.16882	0.166632	0.145998	0.217609	0.105912	0.149246	0.134335
cg02209044	chr5	133984395	-	chr5:133984171-133984994	Island	SAR1B	5'UTR; 1st Exon	SEC24A	TSS200			16.673	0.000142583	0.0436036	0.0542787	0.0437337	1.24112	0.0587637	0.0641634	0.0581916	0.0520049	0.0789366	0.0372023	0.0660791	0.0583917	0.0431468	0.0482373	0.0531644	0.0475247	0.0259123	0.0598145	0.0483622	0.0427407	0.0627618	0.0527674	0.0677813	0.0526411	0.0692221	0.0465741	0.0520377	0.0491429	0.0504469	0.059444	0.0385902	0.0581658	0.0718698	0.0645462	0.0493088	0.0580262
cg02246055	chr16	72821353	-	chr16:72821140-72821592	Island	ZFHX3	Body					19.7211	4.26616e-05	0.0319825	0.256229	0.337354	-1.31661	0.197728	0.253008	0.135194	0.229385	0.233924	0.31453	0.175648	0.202638	0.269315	0.311315	0.249879	0.211855	0.208757	0.223461	0.307943	0.259545	0.216781	0.242413	0.274738	0.231753	0.461892	0.242117	0.333184	0.284551	0.305905	0.319817	0.189825	0.319448	0.224106	0.236211	0.248579	0.239931
cg02930078	chr6	17706856	+	chr6:17706292-17707339	Island	NUP153	TSS200					21.9107	1.85562e-05	0.0264395	0.155047	0.113437	1.36681	0.224369	0.177551	0.14863	0.143652	0.110128	0.162998	0.144209	0.189322	0.177725	0.103511	0.191895	0.109495	0.226413	0.21116	0.188141	0.114636	0.177487	0.126428	0.104166	0.18904	0.216774	0.143611	0.124452	0.106561	0.131932	0.146707	0.166495	0.100209	0.138657	0.0972048	0.173359	0.0932627
cg02967595	chr19	16653665	-	chr19:16652513-16653740	Island	CHERP	TSS1500	CALR3	5'UTR			15.875	0.00019751	0.0476548	0.0542285	0.0728983	-1.34428	0.0476772	0.0395119	0.0259119	0.0350789	0.0586944	0.0575492	0.0672389	0.0477885	0.0682403	0.0720957	0.0468881	0.0542565	0.0693065	0.0560988	0.0501783	0.0366055	0.0453806	0.0474409	0.0299609	0.0553952	0.0669369	0.0558152	0.0842306	0.0674571	0.0434648	0.0427657	0.0794425	0.0712405	0.0499755	0.0719632	0.0508492	0.0814425
cg03577660	chr7	54826928	-	chr7:54826581-54827188	Island	SEC61G	5'UTR; 1st Exon	RP11-745C15.2	TSS200			17.4296	0.000105098	0.0404768	0.19891	0.144489	1.37664	0.251007	0.206862	0.255471	0.205635	0.216552	0.244515	0.144245	0.238127	0.200354	0.164064	0.255048	0.253629	0.2173	0.0985681	0.151089	0.137322	0.235828	0.193954	0.221393	0.191714	0.184346	0.174804	0.17199	0.207416	0.278705	0.0832632	0.232148	0.185128	0.167913	0.1102	0.193238	0.0971578
cg03631223	chr9	136223232	+	chr9:136223347-136223966	Shore	SURF1	5'UTR	SURF2	TSS200			24.0154	8.54341e-06	0.0228419	0.250697	0.161223	1.55497	0.181666	0.176933	0.171406	0.20204	0.286952	0.194903	0.43326	0.244503	0.33647	0.240029	0.174772	0.20255	0.253763	0.208963	0.376973	0.486458	0.378625	0.191883	0.294359	0.192952	0.195246	0.181397	0.289895	0.215569	0.294008	0.20087	0.305459	0.156057	0.202238	0.243476	0.120063	0.2197
cg03691735	chr2	202898016	+	chr2:202897386-202901046	Island	FZD7	TSS1500					24.9809	6.03098e-06	0.021035	0.0743516	0.108948	-1.46531	0.0872997	0.0798736	0.0691376	0.0694158	0.0554003	0.0757924	0.0743122	0.109003	0.0771193	0.0581007	0.115464	0.0467203	0.0323138	0.0888848	0.0592405	0.0549741	0.0619747	0.108105	0.107745	0.110588	0.0582168	0.0665425	0.109485	0.0545018	0.080043	0.0781584	0.0451646	0.0592447	0.0633755	0.118251	0.0490954	0.102133
cg03723506	chr5	38557143	+	chr5:38556222-38557563	Island	LIFR	5'UTR; TSS1500	LIFR-AS1	5'UTR			19.87	4.02793e-05	0.031436	0.130537	0.106412	1.22672	0.133189	0.122543	0.161209	0.102346	0.117276	0.143001	0.148362	0.131228	0.0958074	0.098969	0.13193	0.121996	0.141386	0.101462	0.165239	0.143305	0.12517	0.159827	0.191707	0.14958	0.13072	0.127179	0.141258	0.109439	0.121762	0.109024	0.162569	0.0933922	0.104692	0.0880898	0.107056	0.111082
cg03821916	chr17	58755215	-	chr17:58754625-58755480	Island	BCAS3	5'UTR; 1st Exon					18.7611	6.19971e-05	0.0355491	0.116741	0.152838	-1.3092	0.0886532	0.124698	0.0723908	0.0961158	0.103278	0.135084	0.110638	0.0716246	0.14369	0.102007	0.138194	0.119197	0.104296	0.143395	0.127408	0.157093	0.12309	0.0927634	0.141408	0.162984	0.149476	0.118135	0.0711595	0.0979775	0.131563	0.092476	0.137129	0.11047	0.119107	0.222681	0.131831	0.117086
cg03828693	chr10	63661686	-	chr10:63662886-63663299	Shore	ARID5B	Body					16.7816	0.000136445	0.0431432	0.0952331	0.0766868	1.24185	0.103281	0.0790677	0.133656	0.120939	0.090535	0.105183	0.107275	0.101053	0.0720763	0.0840204	0.141337	0.094814	0.0658913	0.069661	0.0804302	0.097615	0.0693048	0.0925881	0.129494	0.10422	0.0958449	0.0760064	0.0970728	0.0961886	0.0910303	0.0824998	0.0967963	0.0941939	0.0896867	0.0893851	0.0568535	0.0741285
cg03904586	chr7	559740	+	chr7:556611-562845	Island	PDGFA	TSS1500	AC147651.3	TSS1500			18.4046	7.13294e-05	0.0375369	0.163598	0.222764	-1.36165	0.159199	0.141225	0.108861	0.180216	0.110775	0.120702	0.155336	0.119887	0.155657	0.195544	0.210272	0.240401	0.239105	0.131502	0.151045	0.143414	0.153075	0.161805	0.1678	0.110471	0.202003	0.194832	0.131041	0.188342	0.299606	0.267025	0.146015	0.0451457	0.114056	0.365643	0.268971	0.277321
cg03957204	chr1	154377970	-	chr1:154377670-154378445	Island	IL6R	5'UTR; 1st Exon	RP11-350G8.5	3'UTR			15.7069	0.000211661	0.0485262	0.0429981	0.0334636	1.28492	0.0516215	0.0421453	0.0302914	0.0320966	0.0474416	0.03816	0.0406223	0.0475121	0.0450119	0.0257665	0.0293647	0.0436216	0.0665413	0.0237993	0.0472924	0.0429417	0.0484791	0.0440777	0.0620836	0.0440419	0.0379736	0.0610163	0.0355462	0.050986	0.0412258	0.042911	0.0414795	0.0405452	0.0423485	0.0210914	0.0445453	0.032182
cg04066019	chr3	16554466	+	chr3:16554327-16555413	Island	RFTN1	5'UTR					18.0128	8.32932e-05	0.0387859	0.105426	0.152313	-1.44473	0.0850274	0.0908573	0.103761	0.0830557	0.116514	0.122417	0.107044	0.0931951	0.102106	0.0978651	0.108024	0.108364	0.166168	0.088986	0.0901585	0.137732	0.0715957	0.108635	0.147748	0.0798967	0.0970172	0.0862993	0.123535	0.0718661	0.144017	0.124649	0.0992316	0.0904972	0.111104	0.226857	0.0829467	0.0686882
cg04086328	chr1	226879184	-		OpenSea	ITPKB	Body					23.653	9.74814e-06	0.0229601	0.173373	0.143726	1.20628	0.160751	0.204049	0.161161	0.221468	0.139857	0.17668	0.180766	0.173751	0.162441	0.168699	0.187437	0.165854	0.218512	0.150497	0.125837	0.205551	0.16485	0.165463	0.205844	0.163996	0.163129	0.140242	0.197164	0.158602	0.180666	0.15507	0.174193	0.156911	0.198381	0.129742	0.149564	0.148565
cg04245057	chr17	59478450	+	chr17:59473060-59483266	Island	TBX2	5'UTR					19.1706	5.28254e-05	0.0337859	0.0801883	0.104205	-1.2995	0.0386459	0.107355	0.0690245	0.114796	0.0556468	0.0666348	0.0690209	0.0879697	0.0896115	0.0745921	0.122119	0.0389298	0.062986	0.0949968	0.0444507	0.10165	0.0624273	0.0817131	0.079651	0.0730024	0.0823234	0.0987837	0.0811602	0.0813707	0.0775709	0.0766769	0.117644	0.0647453	0.109963	0.127504	0.0910703	0.118228
cg04885470	chr1	32860567	+	chr1:32859770-32860348	Shore	BSDC1	TSS1500					18.5603	6.70857e-05	0.0366941	0.23858	0.191722	1.24441	0.309703	0.170167	0.360287	0.271585	0.207214	0.166887	0.19374	0.257438	0.238102	0.216591	0.237685	0.181004	0.248351	0.134872	0.287139	0.267782	0.22961	0.26611	0.255864	0.27227	0.265416	0.244934	0.242359	0.203546	0.234146	0.224969	0.257767	0.268719	0.204566	0.207379	0.133884	0.259478
cg04985611	chr19	3606501	+	chr19:3606371-3607270	Island	TBXA2R	5'UTR					15.7602	0.000207058	0.0483682	0.143175	0.186744	-1.30431	0.100923	0.139628	0.111752	0.1338	0.11046	0.117973	0.143702	0.131386	0.115859	0.113243	0.152659	0.0911586	0.217134	0.161308	0.179135	0.157404	0.139349	0.172825	0.140104	0.173433	0.168462	0.136349	0.165204	0.138249	0.160901	0.132178	0.171893	0.119784	0.155814	0.152544	0.147243	0.146101
cg05227520	chr11	73471500	-	chr11:73471275-73472483	Island	RAB6A	TSS1500	RP11-707G14.1	TSS200			17.9906	8.40303e-05	0.0387859	0.0796497	0.110039	-1.38153	0.110895	0.0551974	0.0758382	0.104847	0.118228	0.0794679	0.0562073	0.0901679	0.0905873	0.0921747	0.0892332	0.078431	0.0739954	0.0632064	0.0726117	0.0553072	0.052306	0.0912265	0.0563341	0.0553351	0.116369	0.093034	0.06095	0.0806406	0.0562337	0.158657	0.0474788	0.0667755	0.0681067	0.120777	0.0695414	0.0845529
cg05834228	chr5	55777417	+	chr5:55776604-55777233	Shore	CTC-236F12.4	5'UTR; 1st Exon	LOC102467147	Body			27.3753	2.59283e-06	0.0192096	0.106132	0.0845606	1.2551	0.093045	0.0947116	0.143836	0.114906	0.127116	0.132684	0.108714	0.0923019	0.0867806	0.0920376	0.121349	0.0985749	0.108587	0.0964773	0.120857	0.150999	0.127468	0.11433	0.0868298	0.0986058	0.0991908	0.0893395	0.0968788	0.0708292	0.0734639	0.0865593	0.12512	0.107887	0.118338	0.0826735	0.0814135	0.0705385
cg05838956	chr11	6704805	-	chr11:6704296-6704943	Island	MRPL17	TSS200					15.5243	0.000228231	0.0498489	0.0582623	0.0770188	-1.32193	0.0574869	0.046199	0.0601614	0.0505428	0.0390476	0.0715369	0.0392523	0.0712358	0.0709754	0.0754749	0.0351248	0.0679896	0.0549656	0.0815388	0.0582686	0.0457736	0.0664097	0.037551	0.0389357	0.0329966	0.0541567	0.0691397	0.0660277	0.0398323	0.106095	0.079949	0.0566792	0.0541531	0.0621077	0.0648221	0.0733096	0.070205
cg05871781	chr6	31620172	+	chr6:31619856-31620525	Island	BAT3	5'UTR; TSS200	APOM	TSS200			20.2075	3.53752e-05	0.0309597	0.0986168	0.136047	-1.37955	0.0936014	0.102977	0.0719889	0.0999708	0.0880551	0.112707	0.104712	0.0871871	0.114375	0.133675	0.111921	0.0696306	0.0946025	0.101612	0.068691	0.0901662	0.120148	0.0451461	0.0784767	0.0696146	0.11562	0.076396	0.125173	0.0546477	0.166803	0.115423	0.108582	0.160087	0.0778983	0.186258	0.107851	0.139151
cg06087185	chr6	29521499	+	chr6:29521110-29521833	Island							28.5213	1.74726e-06	0.0178253	0.0797937	0.0602947	1.32339	0.0773754	0.0677031	0.0997801	0.0883532	0.0765325	0.0821592	0.0943955	0.0550559	0.0784543	0.0853775	0.0721032	0.07215	0.0751024	0.0830145	0.0559212	0.0762607	0.0801742	0.0806585	0.0527352	0.0826084	0.102785	0.119468	0.0865994	0.0773456	0.0932313	0.06139	0.0613899	0.0809137	0.0949788	0.0636729	0.0570262	0.0562081
cg06196161	chr1	1822066	+	chr1:1821405-1823272	Island	GNB1	5'UTR	RP1-140A9.1	TSS1500			16.2041	0.000172581	0.0461416	0.0646977	0.0882223	-1.36361	0.11791	0.0720269	0.0647683	0.0786228	0.0515949	0.0450873	0.0720017	0.0712024	0.0699869	0.0534133	0.0710875	0.046495	0.0818751	0.0481687	0.0781314	0.0530269	0.0436787	0.0381315	0.0709792	0.0828972	0.0812052	0.0504565	0.0443691	0.0470041	0.101136	0.0473567	0.0716634	0.0731843	0.0487729	0.0861698	0.0789002	0.122443
cg06210054	chr1	36173658	-	chr1:36173406-36173979	Island							25.7831	4.53152e-06	0.0201984	0.337303	0.261633	1.28922	0.358969	0.463488	0.319182	0.267764	0.273696	0.425824	0.354719	0.329725	0.337314	0.220875	0.321907	0.268641	0.378935	0.267013	0.32202	0.280075	0.387317	0.302279	0.437941	0.354433	0.342519	0.348869	0.401489	0.35449	0.297565	0.367411	0.352074	0.340537	0.304704	0.175098	0.218547	0.313137
cg06862768	chr16	30934177	-	chr16:30933637-30935774	Island	FBXL19	TSS1500					20.147	3.62066e-05	0.0310587	0.071369	0.0932418	-1.30648	0.0838132	0.0661426	0.0555775	0.0562007	0.0670266	0.080149	0.0706327	0.0429392	0.0669222	0.055353	0.0606283	0.0848373	0.0576323	0.0813632	0.0839184	0.0753215	0.075482	0.0753778	0.0810493	0.0608571	0.0818402	0.0981483	0.0698175	0.0824258	0.0722395	0.0762005	0.0611728	0.0716927	0.074939	0.0828	0.0943385	0.0918759
cg07016638	chr22	51221665	+	chr22:51221772-51222317	Shore	RABL2B	5'UTR	RPL23AP82	TSS1500			17.7128	9.385e-05	0.0396102	0.0982492	0.0766487	1.28181	0.111362	0.101531	0.0910044	0.11703	0.0846768	0.0866481	0.126636	0.0799637	0.0792819	0.0822853	0.102745	0.101888	0.119685	0.094689	0.0528529	0.0989233	0.0937401	0.119489	0.0721478	0.110047	0.10978	0.128662	0.0751306	0.0961388	0.0675341	0.125054	0.0946372	0.0881914	0.137471	0.0699715	0.08371	0.0637946
cg07036730	chr16	2273332	+	chr16:2273219-2274081	Island	E4F1	TSS1500					17.4777	0.000103097	0.0403875	0.0880428	0.125439	-1.42476	0.0594854	0.0645823	0.046244	0.0921384	0.110998	0.0851553	0.116974	0.117225	0.096246	0.103603	0.0773791	0.0754932	0.0756886	0.0945743	0.0773342	0.107518	0.109487	0.0768843	0.0720284	0.092895	0.0891149	0.106566	0.0761726	0.0846594	0.0801859	0.0779886	0.082451	0.109494	0.0946738	0.165359	0.0688507	0.0688008
cg07630649	chr16	75600717	+	chr16:75600006-75600860	Island	GABARAPL2	5'UTR	RP11-77K12.8	3'UTR			17.4048	0.000106151	0.0406336	0.0811049	0.0631409	1.28451	0.0622523	0.0783125	0.0799513	0.0812268	0.102863	0.0792868	0.0708897	0.0739432	0.0858029	0.0711796	0.0615778	0.0958633	0.0607923	0.0648319	0.0663826	0.0576525	0.107611	0.0510398	0.132014	0.0784046	0.0657836	0.0894427	0.0854069	0.0844866	0.0849472	0.0934677	0.0950615	0.113072	0.0784961	0.0596863	0.0559414	0.0689487
cg07907998	chr16	27561398	+	chr16:27560979-27561560	Island	GTF3C1	TSS200	KIAA0556	TSS200			21.5139	2.15347e-05	0.0278084	0.119059	0.157636	-1.32402	0.146328	0.133106	0.0829423	0.085817	0.116124	0.0916191	0.153554	0.141429	0.125071	0.119889	0.107625	0.122616	0.0836953	0.123036	0.118354	0.0988803	0.0952799	0.115823	0.138572	0.155073	0.100141	0.120901	0.0932882	0.08961	0.156985	0.146772	0.123086	0.113387	0.153695	0.24755	0.163209	0.120063
cg08002427	chr17	11503508	-	chr17:11501631-11502328	Shore	DNAH9	Body					20.8958	2.72025e-05	0.0293657	0.705792	0.464353	1.51995	0.538684	0.783241	0.829063	0.562579	0.829057	0.851834	0.849864	0.825478	0.9132	0.531211	0.829941	0.510778	0.645017	0.539733	0.851559	0.540083	0.502316	0.85351	0.809911	0.810093	0.579226	0.533427	0.840472	0.839896	0.871006	0.520118	0.8221	0.545013	0.50956	0.571655	0.553198	0.509141
cg08103199	chr10	48439222	+	chr10:48438411-48439320	Island	GDF10	TSS200					18.0089	8.34202e-05	0.0387859	0.0878795	0.0697198	1.26047	0.0806637	0.11664	0.0865543	0.0523745	0.0682514	0.104322	0.0805439	0.0620799	0.0951756	0.117765	0.0929063	0.0953146	0.0652127	0.117906	0.0770204	0.0844154	0.0995509	0.109036	0.081059	0.0762599	0.0906724	0.101619	0.0848838	0.059225	0.0915981	0.0892382	0.0501658	0.11462	0.103431	0.0575157	0.0966944	0.0632584
cg08210727	chr20	33865349	-	chr20:33865333-33865563	Island	EDEM2	3'UTR	MT1P3	3'UTR	RP4-614O4.11	3'UTR	23.1268	1.18202e-05	0.0242969	0.162146	0.216738	-1.33669	0.179316	0.241505	0.122306	0.15512	0.144989	0.140477	0.142912	0.127392	0.159304	0.226307	0.236962	0.188863	0.13056	0.142701	0.167126	0.101588	0.1087	0.113461	0.159927	0.169871	0.180195	0.184836	0.0982004	0.208914	0.204281	0.147463	0.145106	0.148395	0.22545	0.195716	0.229057	0.201915
cg08266565	chr1	24286678	-	chr1:24285785-24286701	Island	PNRC2	5'UTR	CNR2	TSS1500			33.2321	3.65779e-07	0.0114398	0.149458	0.215556	-1.44225	0.153519	0.0910844	0.148447	0.134272	0.122646	0.161376	0.202808	0.074737	0.198522	0.125428	0.165402	0.121178	0.204623	0.141646	0.130051	0.198447	0.101054	0.106745	0.170896	0.227453	0.111004	0.170666	0.116078	0.144751	0.161207	0.108267	0.155335	0.198362	0.188276	0.2486	0.179082	0.254722
cg08360253	chr5	133561287	-	chr5:133561140-133562544	Island	PPP2CA	3'UTR	CDKL3	3'UTR			15.8996	0.000195518	0.0474775	0.0676023	0.0518209	1.30454	0.0734323	0.0288704	0.0737264	0.086126	0.064562	0.0624143	0.0727937	0.0576065	0.0775629	0.052099	0.0430136	0.0500592	0.0720223	0.0761917	0.0741442	0.0806962	0.101329	0.0790307	0.0747568	0.0990402	0.0673139	0.0457176	0.0623124	0.0565885	0.0815606	0.0431986	0.0540526	0.0649322	0.085313	0.0479227	0.0694296	0.0359663
cg08701937	chr10	81965488	+	chr10:81964681-81965558	Island	ANXA11	TSS200					17.5868	9.86936e-05	0.0400296	0.0794906	0.111238	-1.39939	0.108649	0.0685003	0.123332	0.112031	0.120701	0.0760937	0.0941797	0.0608953	0.0529757	0.0597024	0.0734044	0.0799764	0.0621605	0.0558358	0.058947	0.0887642	0.0484149	0.079108	0.0841591	0.08648	0.0394983	0.0732615	0.0938381	0.0532281	0.115213	0.0679587	0.0975129	0.046549	0.123857	0.123991	0.098128	0.138621
cg08747744	chr19	33166019	+	chr19:33165266-33168099	Island	ANKRD27	5'UTR; 1st Exon	RGS9BP	TSS1500			16.3382	0.000163385	0.0455367	0.0702052	0.0546583	1.28444	0.0771025	0.0637263	0.0919482	0.0819649	0.0502149	0.0903609	0.0926457	0.0645933	0.0803453	0.0413732	0.0779676	0.0754995	0.0824945	0.0668854	0.0598135	0.0526836	0.0799967	0.0869029	0.0591973	0.0833756	0.0577915	0.0627622	0.0677614	0.0757193	0.0769147	0.0645163	0.0705594	0.0425749	0.0582595	0.0471821	0.0350995	0.0501394
cg08862061	chr19	50980130	-	chr19:50979429-50980208	Island	EMC10	Body	FAM71E1	TSS200			21.2415	2.38642e-05	0.0284427	0.384876	0.464061	-1.20574	0.362424	0.456796	0.185439	0.342018	0.352926	0.367606	0.353221	0.365158	0.415644	0.425413	0.375451	0.38429	0.479825	0.415758	0.297753	0.356982	0.394036	0.373599	0.202406	0.418722	0.456368	0.416282	0.473023	0.368906	0.436161	0.419373	0.388841	0.481894	0.395075	0.524569	0.395177	0.477445
cg08930170	chr17	73975671	+	chr17:73974971-73975731	Island	ACOX1	TSS200	TEN1-CDK3	5'UTR	TEN1	5'UTR	17.5746	9.91736e-05	0.0400545	0.0798275	0.0631319	1.26446	0.0723999	0.104192	0.0671946	0.0915994	0.0788357	0.0720481	0.104066	0.0956705	0.0974495	0.0732848	0.0911881	0.0649957	0.0971194	0.0705684	0.100894	0.0778318	0.0791053	0.098071	0.0499594	0.0463154	0.0765107	0.0617627	0.0935248	0.0765965	0.060937	0.0981551	0.0739825	0.0656884	0.0750526	0.0452679	0.0713841	0.062825
cg09169215	chr1	120839390	-	chr1:120835961-120839391	Island	FAM72B	5'UTR; 1st Exon	RP11-439A17.7	TSS1500			23.6654	9.70411e-06	0.0229601	0.138447	0.101728	1.36095	0.135757	0.0718381	0.164142	0.177968	0.119666	0.202755	0.0994932	0.0811159	0.137738	0.150183	0.194723	0.166195	0.149709	0.152788	0.185917	0.102065	0.150848	0.152391	0.124141	0.0990309	0.13393	0.129031	0.128732	0.133307	0.155922	0.129269	0.134052	0.106637	0.145614	0.0655498	0.0939269	0.119546
cg09192942	chr16	75682004	+	chr16:75681264-75682579	Island	KARS	TSS1500	TERF2IP	1stExon			17.9852	8.42092e-05	0.0387859	0.102321	0.141148	-1.37947	0.12846	0.147457	0.0753253	0.0800515	0.100206	0.0939087	0.0672799	0.078607	0.101754	0.118046	0.0850236	0.0856031	0.13735	0.0822226	0.115828	0.0520001	0.10889	0.117198	0.0922336	0.0973973	0.113216	0.16357	0.103079	0.129395	0.0723806	0.126823	0.066697	0.11285	0.114443	0.116798	0.196571	0.0826156
cg09429161	chr19	893169	+	chr19:893002-893270	Island	MED16	5'UTR; 1st Exon	U6	TSS1500			20.4418	3.23392e-05	0.0297813	0.149378	0.205914	-1.37848	0.217233	0.199608	0.111542	0.165053	0.130256	0.139472	0.110688	0.132938	0.14166	0.154063	0.185221	0.0742633	0.133496	0.201386	0.103939	0.192221	0.166802	0.143529	0.104978	0.147648	0.123177	0.139605	0.18003	0.132603	0.169633	0.175707	0.166068	0.132708	0.156443	0.264052	0.166601	0.228491
cg09453255	chr22	20427948	-	chr22:20427046-20428590	Island	PI4KAP1	TSS200					24.9897	6.01216e-06	0.021035	0.209255	0.149013	1.40428	0.246206	0.238308	0.269864	0.264439	0.262834	0.254757	0.192598	0.176824	0.152649	0.135423	0.184338	0.180096	0.180209	0.191619	0.264678	0.165299	0.245237	0.221286	0.284136	0.265729	0.137374	0.125556	0.164926	0.173291	0.166261	0.147127	0.309139	0.242754	0.22545	0.110239	0.148249	0.135616
cg09485879	chr2	36560892	+		OpenSea							23.2057	1.14824e-05	0.0242956	0.333283	0.264966	1.25783	0.420046	0.338335	0.388239	0.384374	0.237478	0.325437	0.484556	0.378502	0.251815	0.317491	0.378314	0.284855	0.309068	0.305477	0.291732	0.301143	0.301183	0.29837	0.277392	0.297499	0.253956	0.316933	0.334614	0.250954	0.324508	0.260082	0.399161	0.485688	0.46801	0.278852	0.212476	0.251627
cg09671060	chr21	47062953	+	chr21:47061773-47064308	Island	PCBP3	TSS1500					20.5674	3.0825e-05	0.0297568	0.0804446	0.110335	-1.37157	0.0861333	0.130688	0.0445289	0.0677137	0.0577405	0.105544	0.0731993	0.102609	0.101151	0.0853863	0.0978127	0.070714	0.0890936	0.089002	0.0530141	0.0776922	0.0640269	0.0587377	0.133981	0.0575225	0.114832	0.0770223	0.109379	0.0496325	0.0583026	0.0539819	0.109206	0.0609031	0.0533435	0.135848	0.0957013	0.102654
cg09703048	chr14	20584899	-		OpenSea	OR4K17	TSS1500					21.9573	1.82354e-05	0.0262525	0.474106	0.379786	1.24835	0.512949	0.484358	0.484243	0.403611	0.469946	0.429465	0.499745	0.35337	0.328404	0.39848	0.566371	0.412957	0.550656	0.496436	0.515014	0.544154	0.575099	0.55067	0.518715	0.560102	0.394288	0.603587	0.533906	0.453722	0.360733	0.454754	0.382354	0.488323	0.422673	0.432221	0.354491	0.525299
cg09800487	chr14	106724968	+		OpenSea							18.2107	7.70101e-05	0.0383881	0.103531	0.0859499	1.20455	0.145759	0.0879496	0.104856	0.10772	0.0970067	0.13898	0.111743	0.081454	0.140264	0.111726	0.0826704	0.0880969	0.0805426	0.119226	0.127296	0.0950201	0.109662	0.0825105	0.101431	0.0811427	0.0920275	0.103715	0.100441	0.0934106	0.0756578	0.123059	0.121593	0.101313	0.0961228	0.0692249	0.0781254	0.0875143
cg10144336	chr10	3088123	-		OpenSea							20.0749	3.72242e-05	0.0310587	0.37291	0.309358	1.20543	0.369467	0.389534	0.371448	0.449158	0.326796	0.358621	0.430024	0.382286	0.34906	0.265942	0.426265	0.435206	0.354176	0.384082	0.424024	0.448053	0.36687	0.313312	0.35165	0.338876	0.279251	0.292414	0.312811	0.301567	0.440229	0.34402	0.359947	0.489453	0.459862	0.375925	0.288168	0.338766
cg10144400	chr16	53407678	-	chr16:53407327-53407754	Island	RP11-44F14.2	5'UTR; 1st Exon					18.3428	7.3093e-05	0.0377611	0.489743	0.628048	-1.2824	0.65313	0.448395	0.560695	0.497532	0.665176	0.558951	0.245162	0.624975	0.63751	0.488696	0.496847	0.270845	0.335348	0.409663	0.427252	0.375466	0.591159	0.622718	0.634816	0.341109	0.724284	0.404771	0.558456	0.419347	0.582283	0.464808	0.298529	0.429218	0.435408	0.606506	0.585494	0.77784
cg10406031	chr3	66550913	+	chr3:66550318-66551848	Island	LRIG1	TSS200					16.2902	0.000166613	0.0456117	0.19703	0.162194	1.21478	0.223514	0.219974	0.185059	0.200432	0.244848	0.186057	0.187055	0.253328	0.203561	0.166525	0.152744	0.207369	0.196633	0.139894	0.188903	0.182868	0.23702	0.187102	0.183138	0.216159	0.195994	0.219656	0.165628	0.190429	0.158548	0.229587	0.165593	0.187177	0.239077	0.170142	0.225703	0.192265
cg10583414	chr12	48207063	-	chr12:48206721-48207126	Island	HDAC7	5'UTR					16.4565	0.000155696	0.0447835	0.097922	0.0750596	1.30459	0.0957056	0.101926	0.124346	0.0982332	0.0861225	0.145728	0.0855711	0.100699	0.053969	0.076639	0.0920019	0.143747	0.101103	0.10846	0.116109	0.10923	0.0701101	0.109859	0.0835472	0.101843	0.0812783	0.0708225	0.0898476	0.0776075	0.0692889	0.0762624	0.15131	0.0903952	0.127975	0.0547971	0.0642442	0.0791388
cg10875809	chr12	7037365	-	chr12:7036955-7037924	Island	ATN1	5'UTR; TSS200					15.8847	0.000196721	0.0475959	0.0766744	0.0987089	-1.28738	0.0972799	0.0717415	0.095156	0.0954451	0.0765944	0.0940813	0.0741046	0.0939581	0.0728672	0.114434	0.0785418	0.0714554	0.0754234	0.0792986	0.0767907	0.0630021	0.0771591	0.0705283	0.0542057	0.0739721	0.0619513	0.0838158	0.0541913	0.0731029	0.135978	0.0546927	0.0513682	0.0569602	0.0454574	0.109549	0.0679705	0.108144
cg10955973	chr11	19366714	-	chr11:19366653-19368234	Island							15.8286	0.00020131	0.0478538	0.0975232	0.124598	-1.27763	0.0910778	0.0730267	0.0743627	0.126174	0.0812596	0.0726622	0.108042	0.0633329	0.0821286	0.0525588	0.153083	0.0990349	0.134887	0.0922788	0.098234	0.0622104	0.0839961	0.110719	0.109106	0.158376	0.124429	0.0980359	0.0843267	0.112645	0.0785989	0.103371	0.124246	0.0876806	0.0882897	0.16809	0.123287	0.11989
cg11047325	chr17	76354934	-	chr17:76354818-76357038	Island	SOCS3	Body					28.3358	1.86176e-06	0.0179057	0.339437	0.423404	-1.24737	0.279876	0.382281	0.323006	0.427696	0.406623	0.41571	0.350833	0.357992	0.276427	0.323487	0.321638	0.336412	0.291297	0.290699	0.322628	0.39204	0.325121	0.3332	0.291347	0.335831	0.272356	0.318092	0.328156	0.329668	0.34568	0.360017	0.279542	0.506314	0.319698	0.448294	0.375584	0.480218
cg11188799	chr6	35995919	+	chr6:35995245-35996372	Island	MAPK14	5'UTR; 1st Exon					17.0617	0.000121847	0.0422367	0.0525419	0.0402777	1.30449	0.0695599	0.0483531	0.0785929	0.0414483	0.047147	0.0320433	0.0362656	0.0486535	0.0532093	0.0457664	0.0443023	0.072189	0.044287	0.0710813	0.0542526	0.0462043	0.0730791	0.052371	0.0224128	0.0432135	0.0563235	0.0622036	0.0501292	0.068114	0.0486137	0.0549	0.0474536	0.0562896	0.0552547	0.028907	0.0566881	0.0580641
cg11195508	chr6	111408592	+	chr6:111408426-111409484	Island	SLC16A10	TSS200					16.6514	0.000143837	0.0436218	0.112442	0.148158	-1.31764	0.119659	0.0950284	0.0954006	0.117827	0.0815231	0.0974063	0.145985	0.131913	0.125186	0.100778	0.0949819	0.0880389	0.114251	0.0719506	0.0799761	0.0987936	0.122162	0.0898316	0.139672	0.0955746	0.161969	0.142692	0.113381	0.106857	0.137937	0.156485	0.134444	0.10519	0.095934	0.230014	0.118204	0.189448
cg11617058	chr2	102004069	+	chr2:102003277-102004187	Island	CREG2	TSS200	RFX8	3'UTR			15.734	0.000209308	0.0484422	0.0633045	0.0490257	1.29125	0.0694289	0.0875516	0.0754327	0.0712667	0.0607546	0.064629	0.0671855	0.0507365	0.0509256	0.0643888	0.091679	0.085417	0.0645933	0.0504018	0.0331731	0.0585755	0.0615598	0.0728663	0.0572296	0.0906305	0.0523269	0.0587275	0.070134	0.0600833	0.0491556	0.0602992	0.0309393	0.0733507	0.052389	0.0294069	0.0603747	0.0791907
cg11804775	chr19	19729252	+	chr19:19729127-19729814	Island	PBX4	3'UTR					16.0211	0.00018601	0.0471514	0.125918	0.175304	-1.39221	0.0817234	0.137359	0.148293	0.104332	0.150213	0.0843013	0.138434	0.082113	0.180714	0.151718	0.155092	0.104929	0.278572	0.134478	0.092567	0.166425	0.0733994	0.0704109	0.0993699	0.134977	0.162237	0.0807422	0.0998028	0.0876867	0.129643	0.160125	0.127017	0.109669	0.12527	0.117286	0.12112	0.161245
cg11882307	chr3	128968397	-	chr3:128968342-128968544	Island	COPG	TSS200					17.4749	0.00010321	0.0403875	0.126308	0.100527	1.25646	0.116529	0.130766	0.200053	0.10768	0.107764	0.108932	0.155853	0.113423	0.124467	0.10955	0.107391	0.17249	0.107871	0.115718	0.153879	0.102171	0.140553	0.148799	0.0975165	0.109592	0.108509	0.134588	0.123702	0.126799	0.116022	0.12822	0.0865779	0.15733	0.150178	0.0705748	0.140801	0.0988286
cg11928000	chr19	5622738	+	chr19:5622248-5623712	Island	SAFB2	5'UTR; 1st Exon					16.5417	0.000150388	0.0440935	0.113338	0.160797	-1.41874	0.0583552	0.113487	0.110075	0.169594	0.112967	0.0866676	0.118819	0.116097	0.100522	0.0770576	0.15413	0.11128	0.122764	0.0857739	0.0968486	0.159304	0.0601348	0.0799598	0.173781	0.140909	0.0758527	0.0924298	0.167154	0.103442	0.0811368	0.114616	0.160311	0.145862	0.0974703	0.191457	0.105308	0.207505
cg12073865	chr6	90121279	-	chr6:90120874-90122370	Island	RRAGD	5'UTR; TSS200					16.1211	0.000178538	0.0465308	0.17179	0.138191	1.24314	0.17672	0.215938	0.176044	0.200601	0.192122	0.21777	0.185222	0.174388	0.129026	0.138311	0.155252	0.144621	0.154858	0.120689	0.196755	0.145243	0.175883	0.223048	0.16344	0.215282	0.161393	0.177956	0.162856	0.160679	0.190209	0.114889	0.139531	0.203046	0.17013	0.119295	0.0985271	0.109453
cg12175642	chr2	74710019	+	chr2:74709164-74710110	Island	CCDC142	5'UTR; 1st Exon	TTC31	TSS200			20.2267	3.51161e-05	0.0308781	0.142163	0.0930066	1.52853	0.228296	0.209396	0.224321	0.144204	0.0894505	0.240751	0.125783	0.172974	0.0715074	0.0898225	0.145712	0.1903	0.155785	0.0941183	0.122923	0.134036	0.191281	0.155253	0.173758	0.126814	0.107516	0.118369	0.133672	0.0881592	0.134153	0.0609275	0.194809	0.130588	0.068046	0.0397873	0.120701	0.0763433
cg12302982	chr2	39471028	+	chr2:39470742-39471208	Island							25.0995	5.78037e-06	0.021035	0.529631	0.648007	-1.22351	0.42168	0.608583	0.473742	0.657682	0.48455	0.466947	0.546138	0.555276	0.49812	0.599504	0.611234	0.423799	0.512384	0.450813	0.63878	0.57798	0.435497	0.445824	0.402092	0.478519	0.609133	0.424515	0.430478	0.498485	0.543447	0.681317	0.713792	0.467639	0.701339	0.708127	0.589787	0.589748
cg12380319	chr3	13521915	-	chr3:13521506-13522262	Island	HDAC11	5'UTR; 1st Exon					21.0246	2.59056e-05	0.029235	0.109842	0.0808901	1.35792	0.114621	0.135374	0.0931243	0.0961442	0.123323	0.118811	0.123002	0.115441	0.0749646	0.1296	0.0657955	0.0976048	0.115803	0.101773	0.144723	0.0991428	0.107401	0.172641	0.0758435	0.0815792	0.108973	0.0655562	0.141059	0.114294	0.101147	0.127039	0.11075	0.110037	0.119864	0.0603479	0.081306	0.0609721
cg12588470	chr4	89444909	+	chr4:89444407-89445055	Island	PIGY	5'UTR; 1st Exon	HERC3	TSS200			17.5549	9.9958e-05	0.0400545	0.19839	0.164467	1.20626	0.153663	0.185615	0.226088	0.199418	0.231849	0.245078	0.218126	0.191474	0.166782	0.162069	0.191166	0.183738	0.224862	0.195461	0.248627	0.197823	0.241894	0.208621	0.16113	0.195161	0.200744	0.21117	0.194522	0.137724	0.152029	0.194357	0.236889	0.187963	0.209268	0.176918	0.117721	0.18616
cg13068048	chr2	201980840	+	chr2:201981062-201981689	Shore	CFLAR	5'UTR; TSS200					18.3782	7.20768e-05	0.037646	0.128917	0.101389	1.27151	0.158743	0.115125	0.165741	0.239123	0.128118	0.134586	0.146365	0.141696	0.115383	0.113452	0.16734	0.119398	0.114475	0.1126	0.158159	0.108135	0.12174	0.0953044	0.12615	0.126672	0.109803	0.0899969	0.120237	0.101604	0.145784	0.1034	0.144669	0.105957	0.108829	0.118814	0.100504	0.124764
cg13343932	chr17	76355061	+	chr17:76354818-76357038	Island	SOCS3	Body	LOC101928674	TSS1500			33.1158	3.79777e-07	0.0114398	0.322049	0.400093	-1.24233	0.294404	0.349248	0.278716	0.41725	0.369339	0.383625	0.350372	0.288492	0.290366	0.3234	0.283286	0.303548	0.284958	0.299594	0.299206	0.389055	0.287272	0.300153	0.263945	0.295698	0.238479	0.316186	0.317597	0.315771	0.342818	0.353879	0.287632	0.451788	0.363349	0.408325	0.423411	0.449173
cg13363025	chr7	123512535	+		OpenSea	HYAL4	Body					19.0178	5.60709e-05	0.0347604	0.122246	0.101775	1.20115	0.105251	0.124022	0.116891	0.127345	0.12086	0.121924	0.12918	0.111221	0.157964	0.11986	0.105942	0.14496	0.137016	0.156746	0.101844	0.118566	0.0998421	0.128413	0.142067	0.152066	0.121758	0.09383	0.128541	0.082103	0.128116	0.110498	0.119948	0.13349	0.10488	0.101001	0.106983	0.0978633
cg13515894	chr19	47290659	+	chr19:47290585-47291983	Island	SLC1A5	1st Exon; TSS200					18.0255	8.28722e-05	0.0387859	0.145138	0.199104	-1.37183	0.110479	0.119837	0.0975285	0.0683622	0.184691	0.130877	0.207567	0.16492	0.128804	0.120485	0.157046	0.103711	0.140466	0.130687	0.112041	0.153769	0.095353	0.22641	0.194103	0.159614	0.195526	0.132134	0.160139	0.0753111	0.198568	0.12619	0.15128	0.20565	0.157445	0.284019	0.163892	0.190074
cg13537787	chr16	4853079	+	chr16:4852117-4853176	Island	ROGDI	TSS200					22.0216	1.78026e-05	0.0262176	0.0608936	0.0896316	-1.47194	0.044636	0.0503576	0.0319002	0.0652788	0.0560703	0.0593151	0.0591836	0.0559756	0.0803247	0.0713505	0.0624396	0.0727531	0.0661283	0.0808307	0.0706278	0.0689484	0.0548612	0.0398674	0.0737802	0.079123	0.0437582	0.0635755	0.0462638	0.0515065	0.075148	0.0458987	0.0890327	0.0491074	0.0578699	0.12681	0.0719003	0.0789129
cg13619852	chr15	56657812	+	chr15:56657477-56657883	Island	TEX9	5'UTR; 1st Exon					16.6399	0.000144509	0.0436596	0.158602	0.202916	-1.2794	0.135549	0.171351	0.141974	0.126016	0.105518	0.118834	0.0959102	0.225721	0.119704	0.213411	0.142894	0.130232	0.129284	0.228821	0.131519	0.204941	0.135858	0.139573	0.142652	0.123757	0.151126	0.184186	0.212237	0.134222	0.212558	0.136935	0.208155	0.209298	0.187227	0.192369	0.195514	0.148078
cg14082658	chr12	109915157	+	chr12:109915131-109915638	Island	UBE3B	TSS1500	KCTD10	TSS200			15.9144	0.000194337	0.047417	0.0654782	0.0923825	-1.41089	0.0539191	0.0498396	0.0342343	0.0417924	0.0826263	0.0551066	0.0507675	0.116042	0.0520037	0.0600257	0.0565115	0.0446894	0.0753295	0.0542573	0.0902393	0.112606	0.0782396	0.0660737	0.0772695	0.0684299	0.0939008	0.0580077	0.0730837	0.0589531	0.0641872	0.0600706	0.0396193	0.0709203	0.0601217	0.0839883	0.0577621	0.0878869
cg14182563	chr22	51039000	+	chr22:51038494-51039752	Island	MAPK8IP2	TSS200	CHKB	3'UTR			15.9889	0.000188478	0.0471644	0.125622	0.16488	-1.31251	0.0889971	0.123459	0.126335	0.197731	0.112672	0.0952974	0.15173	0.152941	0.140177	0.0935509	0.17036	0.0855095	0.108921	0.143673	0.106041	0.1642	0.101515	0.0934305	0.148101	0.0930462	0.131354	0.12732	0.183963	0.0953649	0.0791349	0.129487	0.118983	0.146787	0.132948	0.164779	0.11796	0.11442
cg14276772	chr2	10588646	+	chr2:10587827-10589155	Island	ODC1	TSS200	RP11-320M2.1	TSS1500			21.4667	2.19213e-05	0.0278529	0.0975366	0.0724221	1.34678	0.134511	0.0652308	0.140599	0.108934	0.145363	0.10717	0.0567554	0.108453	0.0987108	0.0998677	0.129245	0.0831972	0.101927	0.0973702	0.11867	0.12213	0.0696932	0.119059	0.107514	0.0741318	0.0829877	0.0782965	0.0805954	0.0794569	0.0668236	0.0846661	0.118201	0.0679018	0.0811003	0.0536987	0.0986007	0.105311
cg14395546	chr16	66730808	+	chr16:66729825-66731262	Island	CMTM4	TSS200					17.746	9.26171e-05	0.0394194	0.173567	0.140566	1.23478	0.166629	0.199853	0.151033	0.158357	0.211884	0.220345	0.181953	0.15764	0.200549	0.232188	0.206203	0.159399	0.17969	0.160149	0.161609	0.146925	0.196666	0.145547	0.138118	0.152697	0.111264	0.178544	0.202992	0.203295	0.0872426	0.176251	0.151558	0.166145	0.228726	0.167992	0.113809	0.150347
cg14611774	chr19	9929570	-	chr19:9929166-9930494	Island	FBXL12	5'UTR; 1st Exon	SNORA70	TSS1500			15.6888	0.000213243	0.0485262	0.18757	0.147494	1.27171	0.219188	0.179969	0.272432	0.266585	0.252008	0.300063	0.109987	0.184883	0.134601	0.165606	0.212756	0.134879	0.203605	0.142068	0.260869	0.192532	0.23016	0.233716	0.178991	0.159609	0.138279	0.137929	0.170506	0.163725	0.151818	0.123592	0.194998	0.133069	0.191115	0.164668	0.13083	0.167966
cg14788660	chr1	155278430	+	chr1:155278407-155278743	Island	FDPS	TSS200					28.521	1.74743e-06	0.0178253	0.0617476	0.09274	-1.50192	0.0740858	0.058803	0.0790635	0.0698558	0.0526377	0.100373	0.057493	0.043519	0.0443918	0.0753472	0.0727185	0.0463984	0.0687937	0.0540162	0.0478656	0.0648411	0.0738386	0.0547083	0.0502684	0.0619321	0.0592158	0.0572362	0.0506101	0.0251005	0.0721546	0.0844472	0.077778	0.059726	0.0534615	0.104299	0.0596138	0.0916354
cg14980983	chr20	61051039	-	chr20:61049361-61051897	Island	GATA5	TSS200					22.34	1.58108e-05	0.0260246	0.0974286	0.0708204	1.37571	0.0969164	0.0589061	0.126628	0.0774415	0.0924066	0.130275	0.106511	0.107169	0.0866851	0.089956	0.0896559	0.0901414	0.12399	0.0924541	0.109659	0.0806388	0.0947902	0.0770614	0.151679	0.0879576	0.0689928	0.0785129	0.101349	0.0872079	0.134065	0.0662901	0.14097	0.0836045	0.0935136	0.0617469	0.096803	0.0712848
cg14994056	chr11	107992015	+	chr11:107992004-107992731	Island	ACAT1	TSS1500	RP11-144G7.2	3'UTR			18.371	7.22828e-05	0.0376626	0.230532	0.302719	-1.31313	0.241944	0.150516	0.188468	0.200617	0.218714	0.151522	0.21123	0.237575	0.26374	0.287155	0.276888	0.253752	0.224013	0.217002	0.171984	0.201484	0.218139	0.204353	0.24428	0.214286	0.162569	0.326524	0.233037	0.265722	0.308209	0.367509	0.195795	0.213399	0.234997	0.257834	0.357902	0.284374
cg15011721	chr7	56032604	-	chr7:56032046-56032903	Island	GBAS	Body					16.6891	0.000141652	0.0435876	0.0853905	0.069453	1.22947	0.0677074	0.0603024	0.0857563	0.100555	0.0921359	0.0902282	0.0873014	0.0875854	0.082041	0.0952077	0.0766808	0.0770528	0.0735001	0.100263	0.0886421	0.0726229	0.117002	0.0669229	0.0784061	0.0732199	0.0785227	0.0682388	0.11191	0.092172	0.121687	0.112306	0.0660459	0.0681358	0.084171	0.0596036	0.0954544	0.0840873
cg15032142	chr6	28414780	+		OpenSea	COX11P1	TSS1500					16.8638	0.000131978	0.042826	0.175939	0.144378	1.2186	0.169002	0.152421	0.184537	0.193597	0.17964	0.168724	0.159099	0.1538	0.193565	0.183928	0.225387	0.206628	0.180513	0.174679	0.140927	0.127185	0.173455	0.197565	0.194181	0.177922	0.171435	0.145522	0.183171	0.134301	0.179214	0.149215	0.199306	0.186599	0.216717	0.169598	0.092194	0.171787
cg15195965	chr11	122933046	+	chr11:122932173-122933803	Island	HSPA8	TSS200					17.3155	0.00011002	0.0408379	0.0558947	0.0830239	-1.48536	0.0394281	0.04473	0.049976	0.0482091	0.0705139	0.0544876	0.0414665	0.0374532	0.0760787	0.0408084	0.0775878	0.0653951	0.0483185	0.0389545	0.0631353	0.0417322	0.0427637	0.0682833	0.0623991	0.0689915	0.0523752	0.0567517	0.0901248	0.0436014	0.077083	0.0386731	0.0322608	0.102109	0.047254	0.0595776	0.0572504	0.0610022
cg15251385	chr12	8025582	+	chr12:8025364-8025908	Island	SLC2A14	1stExon; TSS200	NANOGP1	5'UTR	NECAP1	5'UTR	16.1656	0.000175318	0.0463242	0.205398	0.271883	-1.32369	0.24014	0.171401	0.288673	0.221264	0.273727	0.189756	0.242179	0.0794163	0.122028	0.21772	0.103958	0.137004	0.236752	0.165393	0.124342	0.371492	0.345171	0.212501	0.18717	0.1568	0.180762	0.226808	0.125483	0.213761	0.156114	0.273545	0.177395	0.250762	0.265028	0.265893	0.278562	0.313452
cg15291304	chr22	41864762	+	chr22:41864420-41865443	Island	PHF5A	TSS200	ACO2	TSS1500			17.2669	0.00011219	0.0409532	0.0771201	0.112303	-1.4562	0.0984955	0.0669078	0.0723072	0.111309	0.0890838	0.07493	0.0640627	0.0630574	0.067936	0.0911546	0.0767455	0.044158	0.0595349	0.109475	0.0918312	0.0720695	0.0636297	0.0516394	0.0614763	0.0755707	0.0701887	0.0742538	0.0650393	0.056137	0.103324	0.129459	0.0994766	0.0737217	0.0595076	0.191255	0.1522	0.142531
cg15731669	chr13	52733586	+	chr13:52733378-52733861	Island	NEK3	5'UTR; TSS200					16.5983	0.000146972	0.0438786	0.116158	0.0918249	1.26499	0.12885	0.134485	0.0701482	0.164232	0.108716	0.156252	0.10965	0.130133	0.0919084	0.0904795	0.119607	0.127722	0.0813973	0.0996795	0.136612	0.104882	0.147143	0.119538	0.104872	0.11022	0.105785	0.138329	0.0665684	0.152846	0.117602	0.116154	0.100212	0.117725	0.116835	0.0904566	0.0956149	0.102005
cg15966198	chr7	73668926	-	chr7:73668393-73669142	Island	RFC2	TSS200					17.5411	0.000100515	0.040094	0.165676	0.124019	1.33589	0.22326	0.206036	0.162872	0.179507	0.138211	0.292373	0.10872	0.224439	0.19705	0.0808163	0.154594	0.180209	0.221046	0.12973	0.22199	0.168486	0.180321	0.124704	0.130503	0.146114	0.104699	0.124628	0.18012	0.150219	0.172471	0.169226	0.178677	0.126757	0.126826	0.0781575	0.133562	0.154401
cg16525461	chr8	38645456	+	chr8:38644473-38645760	Island	TACC1	5'UTR					19.9621	3.88751e-05	0.0312317	0.0624531	0.0877288	-1.40471	0.0815126	0.0596915	0.0475418	0.0511114	0.0506126	0.0638973	0.0576101	0.0909411	0.0553276	0.0877803	0.0846513	0.0744253	0.0423472	0.0457292	0.0329238	0.0602961	0.0415416	0.0636546	0.0574636	0.054999	0.0803583	0.0485654	0.0569009	0.0490379	0.060037	0.0496406	0.0534652	0.132017	0.0770598	0.0644274	0.0876619	0.0717569
cg16542392	chr5	115177472	-	chr5:115177234-115178256	Island	ATG12	5'UTR; 1st Exon	AP3S1	TSS200			16.6858	0.000141843	0.0436036	0.127732	0.092824	1.37606	0.0924868	0.207703	0.192109	0.164265	0.1364	0.19656	0.180707	0.0854395	0.0849852	0.0899514	0.124934	0.136098	0.108107	0.0936203	0.128644	0.137462	0.149978	0.157606	0.190019	0.100152	0.0680992	0.136018	0.1041	0.0963414	0.0868277	0.0735346	0.11873	0.132978	0.130363	0.0790867	0.105759	0.0543625
cg16608989	chr6	34759635	+	chr6:34759534-34760309	Island	UHRF1BP1	TSS200					15.7375	0.000209006	0.0484285	0.0656091	0.0502363	1.30601	0.0487754	0.0594286	0.0551997	0.0878597	0.0988908	0.0723939	0.0550976	0.0802297	0.0427383	0.0501108	0.0812412	0.0721669	0.0763402	0.080752	0.0702972	0.0651873	0.0476463	0.0366877	0.0694823	0.0452974	0.0773686	0.0621192	0.0392789	0.0925006	0.0643184	0.0739577	0.0551519	0.0731087	0.0690367	0.0574087	0.0496948	0.0537676
cg16626012	chr17	19437181	+	chr17:19436788-19437692	Island	SLC47A1	5'UTR; 1st Exon					22.299	1.60539e-05	0.0260246	0.0753047	0.0575553	1.30839	0.0773112	0.0868286	0.078661	0.0777094	0.0835949	0.0712853	0.10637	0.0853569	0.0631937	0.0690746	0.0680124	0.0838333	0.0636821	0.0679679	0.088161	0.0939639	0.0864643	0.0946425	0.0600399	0.0611658	0.0365875	0.0962538	0.049255	0.0727144	0.0710701	0.0984749	0.0588043	0.0838106	0.0495473	0.036569	0.072699	0.0531356
cg16720578	chr14	54410717	+	chr14:54413304-54413764	Shelf							20.0742	3.72338e-05	0.0310587	0.33499	0.253693	1.32045	0.323672	0.447674	0.293015	0.328077	0.303237	0.382192	0.286721	0.279329	0.263727	0.277056	0.480168	0.402768	0.387109	0.366548	0.286623	0.288296	0.392936	0.374561	0.405614	0.278896	0.195253	0.266504	0.337538	0.3382	0.307985	0.36738	0.365052	0.317746	0.370824	0.159066	0.167336	0.148129
cg17110897	chr9	138391794	-	chr9:138391394-138393271	Island	MRPS2	TSS1500	C9orf116	TSS200			19.3376	4.95009e-05	0.0331098	0.111319	0.0784763	1.41851	0.145263	0.147961	0.0844249	0.0580795	0.101064	0.107404	0.0838459	0.0929557	0.131895	0.111079	0.0828117	0.117871	0.113757	0.211458	0.161895	0.0859474	0.106284	0.123646	0.108432	0.0803879	0.0944724	0.115436	0.129383	0.0706279	0.0804803	0.149147	0.166412	0.0644987	0.101333	0.112537	0.0826875	0.0852329
cg17173498	chr1	2985494	+	chr1:2983925-2987962	Island	FLJ42875	TSS1500	PRDM16	TSS1500	RP1-163G9.1	TSS1500	17.5801	9.89577e-05	0.0400545	0.0533698	0.041316	1.29175	0.0457321	0.0557454	0.0629743	0.0630768	0.0647165	0.054005	0.0596077	0.0713494	0.0444011	0.0590574	0.0377722	0.0600786	0.0434731	0.0520938	0.0482068	0.0583156	0.0693701	0.0627099	0.0298453	0.0383695	0.0614692	0.0546324	0.0634973	0.02872	0.0555415	0.0391298	0.0580875	0.0476231	0.0581234	0.054101	0.0541476	0.0395247
cg17300918	chr2	33171878	+	chr2:33171448-33173164	Island	LTBP1	TSS1500	Y-RNA	TSS1500			18.9466	5.76538e-05	0.0347672	0.152899	0.124498	1.22812	0.165364	0.154765	0.149184	0.159183	0.155275	0.134895	0.0963913	0.0987506	0.178169	0.180373	0.172444	0.134882	0.153177	0.157881	0.126527	0.161813	0.17632	0.163425	0.0996684	0.200085	0.140713	0.151093	0.175004	0.155875	0.173358	0.152657	0.15996	0.135746	0.171096	0.111733	0.099445	0.156658
cg17368989	chr8	104033750	+	chr8:104033147-104033564	Shore	ATP6V1C1	5'UTR	KB-1639H6.2	TSS200			21.4493	2.20647e-05	0.0279326	0.0542713	0.0378867	1.43247	0.0667169	0.0685194	0.0619483	0.053961	0.0663784	0.0721418	0.0476881	0.0465946	0.0360097	0.0518292	0.0363366	0.0738537	0.0672835	0.0626715	0.0429241	0.0305453	0.0827987	0.062902	0.0482474	0.0506032	0.0475772	0.0462807	0.039931	0.0351036	0.0740221	0.0409465	0.0660646	0.0477574	0.0462318	0.0378298	0.0462928	0.046519
cg17456842	chr15	35280510	+	chr15:35280393-35280837	Island	ZNF770	TSS200					16.0489	0.000183902	0.0470281	0.0832619	0.0664266	1.25344	0.117224	0.103343	0.0569322	0.0710427	0.0828784	0.0874399	0.0649263	0.0741253	0.0944489	0.0895282	0.0965533	0.0977731	0.10178	0.0865815	0.0483202	0.0599266	0.0721572	0.10636	0.0584221	0.0828879	0.0951086	0.0761803	0.0927362	0.116196	0.0829401	0.0695446	0.0885912	0.047934	0.0927149	0.047089	0.0719455	0.0731254
cg18042004	chr22	41940657	+	chr22:41939917-41940713	Island	POLR3H	TSS200					16.2181	0.000171592	0.0461342	0.0771086	0.110424	-1.43205	0.0768826	0.0763361	0.0648987	0.0764569	0.0700995	0.0678033	0.0798416	0.0816196	0.0743999	0.0871709	0.0884864	0.0565492	0.0467844	0.0621586	0.142629	0.0779436	0.0746853	0.033832	0.0651792	0.121333	0.0858501	0.0635963	0.0655582	0.0490171	0.134342	0.0638398	0.0721295	0.0984627	0.0782639	0.144641	0.0603544	0.114348
cg18146443	chr17	37382340	-	chr17:37380953-37382363	Island	STAC2	TSS1500					17.6608	9.58189e-05	0.0397274	0.0851628	0.11712	-1.37525	0.110471	0.0567877	0.0759518	0.0801859	0.0931282	0.0424741	0.0930558	0.143234	0.0699165	0.0878169	0.0837048	0.0745556	0.0689638	0.0578319	0.0980772	0.0712213	0.0758874	0.0726463	0.111672	0.0909777	0.0938822	0.0790935	0.0824462	0.0627593	0.123159	0.0913663	0.091302	0.131221	0.0559331	0.112384	0.0741186	0.168171
cg18183628	chr2	175351915	+	chr2:175351364-175352154	Island	GPR155	TSS200	AC010894.3	TSS1500			15.9054	0.000195053	0.0474589	0.160405	0.206757	-1.28897	0.132859	0.205963	0.103421	0.101526	0.1688	0.233513	0.138044	0.145684	0.124505	0.210015	0.102785	0.169215	0.155294	0.112821	0.151041	0.163881	0.160501	0.184769	0.17825	0.139305	0.184702	0.268266	0.194041	0.172827	0.227265	0.125332	0.109676	0.0736304	0.213804	0.265391	0.162289	0.21008
cg18252515	chr7	66147081	-	chr7:66146725-66148011	Island							28.2338	1.92809e-06	0.0180597	0.0773245	0.120553	-1.55905	0.0783698	0.073507	0.0808325	0.0495487	0.0945094	0.0894852	0.0899303	0.104521	0.0728527	0.100083	0.0687448	0.102929	0.0569627	0.0531215	0.0582969	0.0440917	0.0652739	0.0513419	0.0558939	0.107351	0.0333549	0.0387114	0.114254	0.116749	0.0602378	0.100224	0.146781	0.10674	0.0277139	0.137815	0.0885487	0.132638
cg18454454	chr5	108084228	+	chr5:108083987-108085203	Island	FER	5'UTR					19.2886	5.04533e-05	0.0332104	0.198772	0.26856	-1.35109	0.128988	0.345292	0.120855	0.136802	0.184603	0.144709	0.133421	0.174638	0.230264	0.223909	0.230056	0.160239	0.307314	0.217134	0.123949	0.176343	0.269484	0.218886	0.142544	0.23971	0.206286	0.280987	0.163007	0.106678	0.312188	0.179094	0.152136	0.209171	0.245708	0.227465	0.383782	0.229399
cg18559344	chr14	105553150	-	chr14:105553233-105554883	Shore							16.8873	0.00013073	0.0427542	0.238817	0.291355	-1.21999	0.234887	0.222841	0.267675	0.238846	0.283043	0.226833	0.174181	0.230561	0.186563	0.234009	0.277635	0.163169	0.285044	0.291824	0.286455	0.161878	0.251509	0.261571	0.327894	0.186027	0.246233	0.303963	0.238857	0.223192	0.239239	0.151677	0.227656	0.204805	0.297628	0.249588	0.209317	0.319356
cg18958585	chr14	105444904	+	chr14:105444319-105445225	Island	AHNAK2	TSS1500					16.8291	0.000133846	0.0430308	0.0422021	0.0576305	-1.36558	0.0456199	0.0395884	0.0418222	0.0251428	0.0275222	0.0575437	0.0417006	0.0453843	0.0411724	0.0275007	0.0415105	0.0326252	0.0395857	0.0466634	0.0474433	0.0461343	0.0510837	0.0366363	0.0293996	0.0291006	0.0445106	0.0403022	0.0484353	0.0549334	0.0662706	0.0470166	0.0642699	0.0379521	0.02699	0.0494489	0.050871	0.0646694
cg19428472	chr2	160569937	+	chr2:160568776-160569679	Shore	MARCH7	5'UTR	AC009961.3	TSS1500			17.4927	0.000102476	0.0403486	0.150845	0.11906	1.26697	0.145402	0.132159	0.167078	0.183049	0.0839467	0.192731	0.190049	0.170357	0.181102	0.126465	0.220228	0.132318	0.144983	0.130258	0.155334	0.170144	0.1126	0.122867	0.171376	0.144242	0.165166	0.156166	0.192026	0.106237	0.154345	0.116127	0.139191	0.158933	0.109624	0.121417	0.0913553	0.112571
cg19626078	chr10	134973796	+	chr10:134973510-134974311	Island	KNDC1	TSS200					17.2721	0.000111957	0.040953	0.0952727	0.0736541	1.29351	0.106271	0.109371	0.0760202	0.116892	0.0711391	0.115084	0.114036	0.0536158	0.0847395	0.096469	0.0804074	0.121972	0.112352	0.0782653	0.101677	0.0819897	0.10695	0.0956007	0.0889226	0.12219	0.0922435	0.0977718	0.0894216	0.0837999	0.072273	0.0945437	0.109758	0.0625159	0.126617	0.112966	0.0563505	0.0529843
cg19781248	chr1	144340161	+	chr1:144339720-144341289	Island	LOC728855	Body	AL592284.2	1stExon	BX248398.1	3'UTR	15.9288	0.000193187	0.0474095	0.0541648	0.0417341	1.29785	0.049697	0.037004	0.066349	0.0542288	0.0456659	0.0563846	0.0804829	0.0709551	0.0551814	0.0592464	0.0344843	0.0674703	0.0567408	0.0427727	0.056718	0.0741486	0.0592467	0.0516078	0.05686	0.0590315	0.041258	0.038599	0.0532403	0.0492754	0.0582144	0.0491733	0.0588054	0.039544	0.0483946	0.0611821	0.0494476	0.0320738
cg20298895	chr18	42260130	-	chr18:42258983-42260795	Island	SETBP1	TSS200	RP11-456K23.1	TSS1500			16.9411	0.000127919	0.0424304	0.123067	0.170405	-1.38465	0.111343	0.10063	0.170383	0.146481	0.115041	0.141145	0.123368	0.159897	0.089833	0.11178	0.123535	0.0904263	0.128316	0.111505	0.136417	0.108771	0.105095	0.0848431	0.174551	0.142771	0.133342	0.091954	0.156645	0.105707	0.120758	0.0936478	0.0980879	0.172199	0.120471	0.130869	0.131276	0.169185
cg20525831	chr1	145549203	-		OpenSea	NBPF10	Body	ANKRD35	TSS200	NBPF20	Body	18.7576	6.20821e-05	0.0355491	0.0860294	0.0614535	1.39991	0.0873792	0.0826763	0.0670974	0.17233	0.0760277	0.0947468	0.0801411	0.0921888	0.0625315	0.0714012	0.0537658	0.118269	0.118213	0.0675839	0.0542856	0.0497016	0.0736038	0.0563959	0.0822882	0.122402	0.0712688	0.13225	0.0806902	0.0800733	0.0597271	0.0990577	0.0966846	0.117708	0.074364	0.0411415	0.0799347	0.054659
cg20642075	chr14	104181869	-	chr14:104181378-104182952	Island	ZFYVE21	TSS1500	XRCC3	TSS200			21.1222	2.49651e-05	0.0288607	0.0760364	0.0583938	1.30213	0.0699477	0.0837311	0.0685739	0.0677972	0.0872997	0.0948396	0.104468	0.0664491	0.068639	0.0948935	0.0555755	0.0921203	0.0788928	0.0432042	0.069829	0.0853728	0.127449	0.097566	0.0710419	0.0623264	0.0545057	0.0783724	0.0591571	0.0771253	0.0667114	0.0737864	0.0638984	0.0521655	0.089318	0.0534258	0.0698858	0.0514583
cg20745987	chr4	155702760	+	chr4:155702340-155703328	Island	RBM46	5'UTR; 1st Exon	RP11-21G20.3	3'UTR			16.9644	0.000126722	0.0424304	0.531912	0.641911	-1.2068	0.53642	0.471772	0.506714	0.689934	0.489834	0.634464	0.478995	0.584025	0.549945	0.632082	0.694637	0.438712	0.473599	0.482315	0.54968	0.755216	0.469224	0.439976	0.42016	0.597638	0.494585	0.412741	0.452716	0.432281	0.653192	0.482721	0.527817	0.444614	0.629446	0.661605	0.584033	0.671498
cg20948997	chr8	56014433	+	chr8:56013656-56015761	Island	XKR4	TSS1500					24.6193	6.86759e-06	0.0216989	0.206041	0.162913	1.26473	0.202417	0.218181	0.246229	0.215432	0.23546	0.218138	0.259889	0.253612	0.213317	0.209025	0.243913	0.227919	0.194897	0.210914	0.200651	0.164893	0.190624	0.177304	0.203901	0.152972	0.209826	0.17663	0.246485	0.217334	0.178792	0.193483	0.188583	0.130185	0.194167	0.217111	0.134026	0.174802
cg21145145	chr1	75199635	-		OpenSea	CRYZ	TSS1500	RP11-17E13.3	3'UTR	TYW3	Body	15.9837	0.00018888	0.0471839	0.24067	0.174369	1.38023	0.190603	0.144487	0.25249	0.24637	0.331189	0.359887	0.132718	0.116687	0.235768	0.231832	0.343211	0.193861	0.285677	0.406582	0.345547	0.32484	0.243272	0.247728	0.30673	0.15119	0.128182	0.167117	0.147743	0.222855	0.336689	0.203416	0.251892	0.254953	0.175921	0.122463	0.181489	0.131603
cg21234853	chr2	198318200	-	chr2:198317967-198318631	Island	COQ10B	TSS200					16.3652	0.000161592	0.0452994	0.117327	0.160947	-1.37178	0.126095	0.116918	0.0827919	0.121439	0.111358	0.0848185	0.129652	0.128189	0.100539	0.115836	0.145721	0.0924088	0.165276	0.129462	0.0742891	0.0863941	0.119549	0.0776579	0.141157	0.109574	0.12801	0.106619	0.155954	0.0929815	0.1742	0.101528	0.100517	0.164155	0.119384	0.128125	0.19337	0.225723
cg21913630	chr7	128828599	-	chr7:128828333-128829366	Island	SMO	TSS200					18.9201	5.82534e-05	0.0348649	0.192638	0.147155	1.30908	0.230093	0.226102	0.234081	0.239794	0.173289	0.263854	0.198723	0.168028	0.200495	0.142206	0.17979	0.181504	0.180077	0.205193	0.16976	0.151314	0.229839	0.250023	0.170424	0.178531	0.243736	0.170115	0.215602	0.207158	0.106005	0.117848	0.250795	0.13352	0.168597	0.112867	0.221017	0.105585
cg22147539	chr17	79869413	+	chr17:79868687-79869811	Island	PCYT2	TSS200					15.5009	0.00023045	0.0498866	0.0749544	0.097494	-1.30071	0.080729	0.0793783	0.0599114	0.0634842	0.059216	0.0899636	0.0636665	0.0512654	0.0641868	0.079723	0.080166	0.0546931	0.0664194	0.0912427	0.0886133	0.0945324	0.0750513	0.0645307	0.0755976	0.10041	0.0687859	0.0865193	0.130336	0.0513229	0.0501225	0.0465029	0.0913716	0.112886	0.0530491	0.0541093	0.0835641	0.103084
cg22370296	chr12	6798801	-	chr12:6798113-6798922	Island	ZNF384	TSS200					16.3935	0.000159739	0.0451857	0.0940506	0.136152	-1.44765	0.119155	0.0564253	0.0814215	0.118186	0.0701066	0.0863312	0.111858	0.101715	0.096316	0.0792138	0.11261	0.0792076	0.122736	0.090301	0.0671902	0.110058	0.0738883	0.11466	0.100744	0.0707584	0.0728735	0.0532773	0.105547	0.0944419	0.0962207	0.0894332	0.137329	0.106441	0.109022	0.233572	0.0825124	0.116014
cg22430554	chr17	38498102	-	chr17:38497527-38498963	Island	RARA	TSS1500	RARA-AS1	Body			16.3355	0.000163561	0.0455367	0.104113	0.0794734	1.31004	0.129339	0.125754	0.131814	0.0952263	0.123286	0.158067	0.157262	0.104856	0.0917845	0.0936498	0.0865362	0.117736	0.0832764	0.0567849	0.110223	0.112366	0.0782333	0.114054	0.117222	0.102574	0.0856894	0.108223	0.13166	0.0764504	0.0759657	0.0962125	0.0741784	0.0784655	0.102398	0.0732614	0.0977602	0.0794019
cg22766818	chr13	48877530	+	chr13:48877459-48878501	Island	RB1	TSS1500	LINC00441	1stExon			16.5905	0.000147439	0.0439316	0.101043	0.138354	-1.36925	0.10731	0.115032	0.0773923	0.0988848	0.0974067	0.0920456	0.114961	0.0940208	0.107782	0.0638644	0.0885853	0.0676342	0.119261	0.125241	0.0950686	0.116841	0.0967835	0.0968662	0.0975229	0.118736	0.116316	0.0954005	0.130897	0.0599172	0.120685	0.10878	0.116419	0.105865	0.0847402	0.136199	0.137891	0.170354
cg22820285	chr1	55008241	+	chr1:55007704-55008448	Island	ACOT11	5'UTR					17.2461	0.000113129	0.0409731	0.104509	0.0788103	1.32608	0.0975036	0.0732917	0.0858974	0.121251	0.09916	0.102988	0.07987	0.0735381	0.132929	0.0723447	0.0956832	0.138028	0.093301	0.0854494	0.10321	0.0954811	0.173609	0.101779	0.0871797	0.148485	0.0881007	0.0764257	0.10544	0.0998958	0.0970886	0.110315	0.111619	0.123647	0.157243	0.0684453	0.0639315	0.103455
cg22826916	chr15	67835435	+	chr15:67834786-67835510	Island	MAP2K5	5'UTR; 1st Exon					17.074	0.000121243	0.0422321	0.15411	0.196757	-1.27673	0.187378	0.125008	0.191047	0.150918	0.177443	0.213736	0.114408	0.155117	0.129205	0.160045	0.0544064	0.0933401	0.179591	0.165306	0.172747	0.17965	0.236103	0.110502	0.202909	0.101842	0.19719	0.126226	0.199501	0.139413	0.170477	0.0947012	0.176558	0.137889	0.126544	0.13385	0.187863	0.177076
cg23039195	chr10	22624663	+	chr10:22623350-22625875	Island							15.9873	0.000188602	0.0471644	0.262582	0.214487	1.22423	0.390563	0.298288	0.242502	0.233263	0.279188	0.27142	0.368887	0.23988	0.271998	0.269174	0.28409	0.271369	0.271948	0.32309	0.197509	0.281339	0.261113	0.251249	0.242752	0.189141	0.23482	0.259038	0.304158	0.215532	0.203604	0.317991	0.198966	0.233336	0.208659	0.151055	0.243368	0.128296
cg23235046	chr9	139886734	+	chr9:139886312-139887180	Island	C9orf142	TSS200					16.6056	0.000146536	0.0438587	0.0589495	0.0858328	-1.45604	0.0487621	0.0489505	0.0556842	0.0677683	0.0644294	0.0719714	0.0352752	0.071759	0.0644939	0.0515809	0.0850895	0.0853902	0.0605409	0.0445582	0.053013	0.0409839	0.050453	0.0370693	0.0922619	0.0435454	0.0530644	0.0759733	0.066077	0.0749128	0.0773175	0.0483468	0.0429624	0.0411574	0.0561428	0.0669888	0.0547511	0.0689832
cg23806411	chr16	49890167	+	chr16:49888474-49893354	Island	ZNF423	5'UTR; TSS200					15.5035	0.000230201	0.0498712	0.206047	0.263202	-1.27739	0.107694	0.18292	0.124464	0.197828	0.1842	0.227041	0.213178	0.282185	0.245496	0.30381	0.201331	0.16873	0.247197	0.215146	0.170762	0.117418	0.182605	0.183876	0.189087	0.161772	0.284569	0.321515	0.190564	0.217836	0.258551	0.217087	0.18942	0.235608	0.153464	0.350116	0.191941	0.313087
cg23978657	chr1	89664260	-		OpenSea	GBP4	Body					15.8882	0.000196436	0.047578	0.202555	0.167346	1.21039	0.280506	0.231053	0.192364	0.226998	0.244402	0.244453	0.209602	0.192798	0.205891	0.196995	0.212499	0.240299	0.20746	0.225688	0.189067	0.203578	0.229738	0.214319	0.182249	0.185293	0.183158	0.182455	0.17766	0.105273	0.198508	0.178379	0.199794	0.113145	0.220472	0.145976	0.16963	0.210189
cg24027202	chr19	44576272	-	chr19:44576116-44576564	Island	ZNF284	TSS200					19.6166	4.44215e-05	0.0323114	0.0614012	0.0804382	-1.31004	0.060869	0.0673196	0.0604567	0.0713307	0.0507196	0.0487106	0.0610741	0.0619744	0.0425072	0.0460255	0.071896	0.0391978	0.0649171	0.058953	0.0415733	0.0665098	0.0776457	0.0811693	0.0663994	0.0807348	0.0608103	0.054686	0.0733676	0.0614368	0.0545596	0.0458407	0.0956175	0.054001	0.0603302	0.0736934	0.0529921	0.0716355
cg24119471	chr6	99841951	+	chr6:99841661-99842146	Island	COQ3	5'UTR; 1st Exon					23.8582	9.04587e-06	0.0229601	0.0613956	0.0856369	-1.39484	0.0584283	0.0988708	0.0672054	0.0488524	0.0857436	0.0500438	0.0516447	0.0428811	0.0661099	0.0656964	0.0550575	0.0788413	0.0611166	0.0406784	0.0472481	0.0678292	0.0490805	0.0593937	0.0700265	0.0529407	0.067975	0.0462074	0.089199	0.0244955	0.0797655	0.071418	0.0507211	0.0751903	0.0578125	0.0935498	0.0871609	0.0754673
cg24400488	chr1	151431477	+	chr1:151431540-151432032	Shore	POGZ	5'UTR					19.1081	5.41288e-05	0.0341012	0.157882	0.121113	1.3036	0.126266	0.151715	0.190255	0.157938	0.20792	0.235966	0.168591	0.156195	0.113999	0.143691	0.169054	0.143525	0.151767	0.143766	0.166678	0.17853	0.20156	0.165043	0.120791	0.131891	0.136717	0.167377	0.202537	0.161676	0.115044	0.165276	0.167106	0.0825943	0.155117	0.0997799	0.167431	0.112185
cg24642546	chr17	40834116	+	chr17:40835731-40836267	Shore	CNTNAP1	TSS1500	CCR10	TSS1500			15.5204	0.000228599	0.0498489	0.123163	0.101369	1.215	0.088232	0.10824	0.147336	0.127098	0.208094	0.155986	0.126581	0.105487	0.111841	0.109223	0.138456	0.0953222	0.114592	0.109652	0.141914	0.134399	0.142387	0.121889	0.177702	0.124907	0.107354	0.106782	0.132963	0.0889066	0.0913853	0.081526	0.147799	0.109676	0.116006	0.114954	0.090456	0.102927
cg24666790	chr15	38545014	+	chr15:38544002-38545532	Island	SPRED1	5'UTR; 1st Exon					15.7917	0.000204389	0.0481217	0.139656	0.175217	-1.25463	0.150437	0.144356	0.17293	0.146151	0.163973	0.118037	0.140833	0.146471	0.0917168	0.109488	0.187724	0.112257	0.12569	0.157481	0.136908	0.133835	0.171644	0.168978	0.16631	0.0952853	0.143253	0.126364	0.15578	0.113932	0.119065	0.16281	0.112436	0.140919	0.134964	0.179178	0.131307	0.136526
cg24979288	chr7	27242424	-	chr7:27244530-27245297	Shelf	HOTTIP	5'UTR					19.7437	4.22914e-05	0.0319401	0.271708	0.221218	1.22824	0.183565	0.271601	0.343899	0.313881	0.178697	0.283492	0.279023	0.268263	0.359476	0.255293	0.269018	0.292162	0.272152	0.291727	0.300256	0.343836	0.257649	0.255631	0.302694	0.270985	0.273087	0.260028	0.252397	0.253202	0.219086	0.247439	0.348407	0.202444	0.23015	0.23038	0.24448	0.193927
cg24993443	chr15	25123549	-	chr15:25123357-25123708	Island	SNRPN	5'UTR					16.4643	0.000155199	0.0447048	0.350026	0.42153	-1.20428	0.451733	0.33284	0.436404	0.389914	0.398235	0.373263	0.379886	0.406685	0.336529	0.389722	0.34623	0.291777	0.401375	0.512245	0.275035	0.29102	0.33255	0.344193	0.421792	0.405606	0.367377	0.138008	0.295096	0.38653	0.332468	0.181072	0.378901	0.157358	0.396915	0.463085	0.366882	0.429127
cg25007834	chr2	27718307	-	chr2:27717681-27718337	Island	FNDC4	TSS200	GCKR	TSS1500			17.3784	0.000107279	0.0407588	0.0872361	0.121145	-1.38871	0.0951837	0.107743	0.0868733	0.0861871	0.150771	0.0823284	0.0854341	0.0920685	0.0897663	0.08221	0.141968	0.0861933	0.105673	0.0947905	0.0734952	0.0662618	0.047709	0.0564333	0.0696939	0.109732	0.0757118	0.0709875	0.109647	0.096273	0.0600452	0.0873806	0.100243	0.0922506	0.0267911	0.168701	0.0776119	0.0920997
cg25040670	chr6	26022062	-	chr6:26021957-26022193	Island	HIST1H4A	1stExon					18.4691	6.95392e-05	0.0370698	0.054992	0.0740514	-1.34658	0.0934972	0.0665185	0.0288696	0.0638592	0.0473009	0.065893	0.0801754	0.0445866	0.0383887	0.0789082	0.0538433	0.0711285	0.0812377	0.0463851	0.0634676	0.0386282	0.058506	0.0401848	0.0538098	0.0500946	0.0492269	0.0497349	0.0398307	0.0711294	0.0477685	0.0435507	0.0415576	0.0391042	0.0475825	0.0840321	0.0741926	0.0838599
cg25333216	chr17	74733438	+	chr17:74732345-74734222	Island	SFRS2	TSS200	MFSD11	TSS1500	MIR636	TSS1500	15.8211	0.000201933	0.0478878	0.0654707	0.0862367	-1.31718	0.0464567	0.0575823	0.0780056	0.0804148	0.108271	0.0780263	0.102502	0.0537093	0.066431	0.0549895	0.0733964	0.0691117	0.0570325	0.0549323	0.0462803	0.0640449	0.0728575	0.0468292	0.0679481	0.0744528	0.0487565	0.0696462	0.0654296	0.0515791	0.0740042	0.0559423	0.0659667	0.0516209	0.062432	0.0751728	0.0533271	0.0700238
cg25663178	chr15	66161981	+	chr15:66161549-66162593	Island	RAB11A	5'UTR; TSS1500					16.0618	0.000182925	0.0469496	0.0895512	0.119714	-1.33682	0.0714653	0.10573	0.0843007	0.0621129	0.0539656	0.0613152	0.10418	0.0630629	0.092203	0.104929	0.151162	0.0711665	0.0892709	0.0523699	0.0533198	0.0708398	0.0670832	0.0928891	0.148123	0.115926	0.144295	0.0858886	0.123101	0.0556271	0.0836804	0.0827558	0.0940245	0.112321	0.099878	0.119256	0.115797	0.116746
cg25849281	chr1	8937077	+	chr1:8938098-8939409	Shore	ENO1	5'UTR	ENO1-IT1	3'UTR			17.1575	0.000117234	0.0418256	0.442908	0.570552	-1.2882	0.555986	0.437787	0.552823	0.449062	0.531228	0.291112	0.517799	0.298708	0.443394	0.541846	0.510414	0.50978	0.523553	0.391	0.531169	0.47941	0.263652	0.280434	0.504735	0.488563	0.294238	0.539214	0.418538	0.293681	0.514628	0.551132	0.253714	0.380495	0.496225	0.700396	0.618506	0.612247
cg25852722	chr13	52768680	+	chr13:52768295-52768854	Island	THSD1P	TSS200					19.6983	4.30398e-05	0.0320977	0.140786	0.114156	1.23328	0.177456	0.122218	0.176224	0.0966705	0.165451	0.120156	0.150995	0.172444	0.148354	0.18222	0.179404	0.142642	0.135646	0.166245	0.122723	0.108025	0.137506	0.158911	0.148201	0.117061	0.0845436	0.139257	0.10589	0.142898	0.100928	0.121755	0.177972	0.148653	0.132352	0.0899613	0.133322	0.104713
cg26456937	chr3	197282982	+	chr3:197281605-197283128	Island	BDH1	5'UTR; TSS200					22.2942	1.60823e-05	0.0260246	0.0779443	0.061231	1.27295	0.0586777	0.0578103	0.0834218	0.0898536	0.0997483	0.0753384	0.0799709	0.0852801	0.0730597	0.0760752	0.0606114	0.0885853	0.0775234	0.0626944	0.066454	0.0559869	0.0892828	0.0646712	0.0715124	0.0758674	0.0650994	0.071182	0.0749646	0.0913004	0.0723476	0.093801	0.072308	0.116404	0.110551	0.0475431	0.0758677	0.0644775
cg26494138	chr2	39472684	-	chr2:39470742-39471208	Shore							29.753	1.15059e-06	0.015322	0.221245	0.270753	-1.22377	0.19273	0.221386	0.237499	0.257346	0.222166	0.241991	0.203844	0.260685	0.20986	0.240229	0.223063	0.172934	0.210604	0.211034	0.269977	0.23206	0.212742	0.208133	0.176504	0.220302	0.287343	0.136058	0.163681	0.233365	0.212538	0.240488	0.229919	0.202911	0.284716	0.289168	0.234604	0.227575
cg26734912	chr5	128430241	+	chr5:128430003-128431062	Island	ISOC1	TSS200					16.7079	0.000140575	0.0435216	0.173367	0.134809	1.28602	0.171601	0.121027	0.201391	0.164759	0.258461	0.130392	0.213407	0.204763	0.206564	0.131448	0.157005	0.217817	0.133121	0.133698	0.25761	0.169253	0.208431	0.106274	0.234829	0.144164	0.118968	0.202041	0.22689	0.141668	0.11292	0.131835	0.211124	0.162454	0.153723	0.153013	0.120116	0.144877
cg27057288	chr5	175843241	+	chr5:175843118-175843844	Island	CLTB	1stExon					18.2504	7.58099e-05	0.0383462	0.190325	0.251014	-1.31887	0.151536	0.129388	0.136311	0.198739	0.0779573	0.130839	0.283176	0.241529	0.179719	0.239828	0.231556	0.167594	0.219949	0.19203	0.1274	0.222834	0.106722	0.159035	0.260333	0.275081	0.183392	0.170542	0.223034	0.155165	0.252778	0.227537	0.219359	0.187299	0.16876	0.303636	0.183763	0.287231
cg27180563	chr19	13056485	+	chr19:13056458-13057125	Island	RAD23A	TSS200					16.572	0.000148548	0.04404	0.046375	0.0362192	1.2804	0.0532238	0.0360476	0.0396051	0.0634339	0.0432909	0.0561911	0.0418234	0.0333849	0.0557378	0.0654494	0.0377728	0.0418715	0.0493128	0.0454445	0.0254652	0.0476795	0.0628011	0.0554688	0.0335748	0.049076	0.04483	0.0513252	0.044174	0.0632119	0.0474354	0.051286	0.0307823	0.0331292	0.0420473	0.0253115	0.0439717	0.0292695
cg27219662	chr6	28891728	-	chr6:28890951-28892013	Island	TRIM27	5'UTR; 1st Exon					24.8654	6.28611e-06	0.0211198	0.158186	0.119455	1.32423	0.199614	0.227575	0.177548	0.150415	0.180856	0.124909	0.144116	0.164471	0.101559	0.186311	0.143609	0.226798	0.162196	0.132414	0.160019	0.156869	0.179075	0.188018	0.111336	0.123669	0.174888	0.181805	0.143887	0.116802	0.175414	0.152877	0.126378	0.143166	0.130804	0.131214	0.15238	0.133995
cg27236331	chr15	69222964	+	chr15:69222589-69223380	Island	NOX5	5'UTR; 1st Exon	SPESP1	5'UTR; 1st Exon	MIR548H4	Body	20.867	2.75021e-05	0.0293657	0.593759	0.720522	-1.21349	0.513421	0.520773	0.693581	0.681957	0.603673	0.705156	0.515081	0.798592	0.549421	0.831085	0.658505	0.492717	0.461254	0.486747	0.756165	0.581285	0.586621	0.533611	0.534085	0.701405	0.597975	0.447611	0.412672	0.537761	0.617499	0.535622	0.742978	0.592121	0.52965	0.569137	0.619142	0.700894
cg27363406	chr2	219134650	+	chr2:219134787-219135393	Shore	PNKD	TSS1500	AAMP	TSS200			25.7741	4.546e-06	0.0201984	0.0826106	0.0546691	1.5111	0.0914426	0.087505	0.0744148	0.0420934	0.0852805	0.094982	0.116543	0.0750444	0.0659749	0.0885943	0.0616873	0.0626454	0.110478	0.0766726	0.103365	0.0498757	0.096473	0.0926475	0.055484	0.0712721	0.0845903	0.0725449	0.0696292	0.101836	0.0618337	0.081727	0.0513656	0.124995	0.14471	0.0423745	0.0622646	0.0587149
cg27446047	chr18	44702797	+	chr18:44702571-44702840	Island	IER3IP1	TSS200					20.1376	3.63371e-05	0.0310587	0.0692496	0.10107	-1.4595	0.0506011	0.0527943	0.0489968	0.0410932	0.0716297	0.0411332	0.0527151	0.0766016	0.0447831	0.0915164	0.108127	0.0963566	0.053761	0.0518512	0.0821214	0.038624	0.0534348	0.103556	0.0730163	0.0413142	0.0848194	0.0548891	0.081313	0.0536851	0.0885081	0.0962777	0.0861274	0.12081	0.0677825	0.0918314	0.0765169	0.0991523
cg27493885	chr12	95467123	+	chr12:95466650-95467464	Island	NR2C1	5'UTR					17.8912	8.74134e-05	0.0391317	0.0507296	0.0390144	1.30028	0.0438389	0.0370892	0.0485717	0.0606739	0.0652249	0.0402853	0.0433153	0.0435779	0.0568112	0.0428878	0.0509827	0.0642843	0.0571154	0.0572274	0.0408231	0.0634216	0.0648332	0.0547257	0.0486619	0.045708	0.0433477	0.0410553	0.0329785	0.0589608	0.0537802	0.0414947	0.0609719	0.0664418	0.0420682	0.0312138	0.0423464	0.0310836
[truncated: 84 more columns]
