# Supplementary material for: Effects of early social deprivation on epigenetic statuses and adaptive behavior of young children: A study based on a cohort of institutionalized infants and toddlers
Source: PLoS One. 2019 Mar 26;14(3):e0214285. doi: 10.1371/journal.pone.0214285 (PMC6435191; doi:10.1371/journal.pone.0214285)
Supplement: S5 Table — (XLSX) [file pone.0214285.s008.xlsx]

## Sheet: S5 Table
Table S5. List of 172 genes with known functions, which were significantly differentially methylated in the IC group; 87 genes that had a significant (STRING confidence score > .400)
interaction with at least one other gene from the list are shown in bold.
Gene, Symbol	Gene, Name	Cromosome	CpG ID	Relation to CGI	Gene Region	DiffME in the IC group
AAMP	Angio-associated migratory cell protein	chr2	cg27363406	Shore	TSS200	Up
ACAT1	Acetyl-CoA acetyltransferase, mitochondrial	chr11	cg14994056	Island	TSS1500	Down
ACO2	Aconitate hydratase, mitochondrial	chr22	cg15291304	Island	TSS1500	Down
ACOT11	Acyl-coenzyme A thioesterase 11	chr1	cg22820285	Island	5'UTR	Up
ACOX1	Peroxisomal acyl-coenzyme A oxidase 1	chr17	cg08930170	Island	TSS200	Up
AHNAK2	Protein AHNAK2	chr14	cg18958585	Island	TSS1500	Down
ANKRD27	Ankyrin repeat domain-containing protein 27	chr19	cg08747744	Island	5'UTR; 1st Exon	Up
ANKRD35	Ankyrin repeat domain-containing protein 35	chr1	cg20525831		TSS200	Up
ANXA11	Annexin A11	chr10	cg08701937	Island	TSS200	Down
AP3S1	AP-3 complex subunit sigma-1	chr5	cg16542392	Island	TSS200	Up
APOM	Apolipoprotein M	chr6	cg05871781	Island	TSS200	Down
ARID5B	AT-rich interactive domain-containing protein 5B	chr10	cg03828693	Shore	Body	Up
ARRDC3	Arrestin domain-containing protein 3	chr5	cg00598143	Shelf	TSS200	Up
ATG12	Ubiquitin-like protein ATG12	chr5	cg16542392	Island	5'UTR; 1st Exon	Up
ATN1	Atrophin-1	chr12	cg10875809	Island	5'UTR; TSS200	Down
ATP6V1C1	V-type proton ATPase subunit C 1	chr8	cg17368989	Shore	5'UTR	Up
BAG6	BCL2 Associated Athanogene 6	chr6	cg05871781	Island	5'UTR; TSS200	Down
BCAR1	Breast cancer anti-estrogen resistance protein 1	chr16	cg00151810	Island	TSS200	Down
BCAS3	Breast carcinoma-amplified sequence 3	chr17	cg03821916	Island	5'UTR; 1st Exon	Down
BDH1	D-beta-hydroxybutyrate dehydrogenase, mitochondrial	chr3	cg26456937	Island	5'UTR; TSS200	Up
BSDC1	BSD domain-containing protein 1	chr1	cg04885470	Shore	TSS1500	Up
C4orf27	Histone PARylation factor 1	chr4	cg00746515	Island	1stExon	Down
C6orf47	Uncharacterized protein C6orf47	chr6	cg00385769	Island	5'UTR; 1st Exon	Down
C9orf116	UPF0691 protein C9orf116	chr9	cg17110897	Island	TSS200	Up
C9orf142	Protein PAXX	chr9	cg23235046	Island	TSS200	Down
CALR3	Calreticulin-3	chr19	cg02967595	Island	5'UTR	Down
CBLB	E3 ubiquitin-protein ligase CBL-B	chr3	cg01811895	Shore	5'UTR	Up
CCDC142	Coiled-coil domain-containing protein 142	chr2	cg12175642	Island	5'UTR; 1st Exon	Up
CCR10	C-C chemokine receptor type 10	chr17	cg24642546	Shore	TSS1500	Up
CDKL3	Cyclin-dependent kinase-like 3	chr5	cg08360253	Island	3'UTR	Up
CFLAR	CASP8 and FADD-like apoptosis regulator	chr2	cg13068048	Shore	5'UTR; TSS200	Up
CHERP	Calcium homeostasis endoplasmic reticulum protein	chr19	cg02967595	Island	TSS1500	Down
CHKB	Choline/ethanolamine kinase	chr22	cg14182563	Island	3'UTR	Down
CLTB	Clathrin light chain B	chr5	cg27057288	Island	1stExon	Down
CMTM4	CKLF-like MARVEL transmembrane domain-containing protein 4	chr16	cg14395546	Island	TSS200	Up
CNR2	Cannabinoid receptor 2	chr1	cg08266565	Island	TSS1500	Down
CNTNAP1	Contactin-associated protein 1	chr17	cg24642546	Shore	TSS1500	Up
COPG	Coatomer subunit gamma-1	chr3	cg11882307	Island	TSS200	Up
COQ10B	Coenzyme Q-binding protein COQ10 homolog B, mitochondrial	chr2	cg21234853	Island	TSS200	Down
COQ3	Ubiquinone biosynthesis O-methyltransferase, mitochondrial	chr6	cg24119471	Island	5'UTR; 1st Exon	Down
CREG2	Protein CREG2	chr2	cg11617058	Island	TSS200	Up
CRYZ	Quinone oxidoreductase	chr1	cg21145145		TSS1500	Up
DDAH2	N(G),N(G)-dimethylarginine dimethylaminohydrolase 2	chr6	cg00110675	Island	5'UTR; TSS200	Down
DNAH9	Dynein heavy chain 9, axonemal	chr17	cg08002427	Shore	Body	Up
E4F1	Transcription factor E4F1	chr16	cg07036730	Island	TSS1500	Down
EDEM2	ER degradation-enhancing alpha-mannosidase-like protein 2	chr20	cg08210727	Island	3'UTR	Down
EIF6	Eukaryotic translation initiation factor 6	chr20	cg00783946	Island	5'UTR; 1st Exon	Down
EMC10	ER membrane protein complex subunit 10	chr19	cg08862061	Island	Body	Down
ENO1	Alpha-enolase	chr1	cg25849281	Shore	5'UTR	Down
FAM71E1	Protein FAM71E1	chr19	cg08862061	Island	TSS200	Down
FAM72B	Protein FAM72B	chr1	cg09169215	Island	5'UTR; 1st Exon	Up
FBXL12	F-box/LRR-repeat protein 12	chr19	cg14611774	Island	5'UTR; 1st Exon	Up
FBXL19	F-box/LRR-repeat protein 19	chr16	cg06862768	Island	TSS1500	Down
FDPS	Farnesyl pyrophosphate synthase	chr1	cg14788660	Island	TSS200	Down
FER	Tyrosine-protein kinase Fer	chr5	cg18454454	Island	5'UTR	Down
FNDC4	Fibronectin type III domain-containing protein 4	chr2	cg25007834	Island	TSS200	Down
FZD7	Frizzled-7	chr2	cg03691735	Island	TSS1500	Down
GABARAPL2	Gamma-aminobutyric acid receptor-associated protein-like 2	chr16	cg07630649	Island	5'UTR	Up
GATA5	Transcription factor GATA-5	chr20	cg14980983	Island	TSS200	Up
GBAS	Protein NipSnap homolog 2	chr7	cg15011721	Island	Body	Up
GBP4	Guanylate-binding protein 4	chr1	cg23978657		Body	Up
GCKR	Glucokinase regulatory protein	chr2	cg25007834	Island	TSS1500	Down
GDF10	Growth/differentiation factor 10	chr10	cg08103199	Island	TSS200	Up
GNB1	Guanine nucleotide-binding protein G(I)/G(S)/G(T) subunit beta-1	chr1	cg06196161	Island	5'UTR	Down
GPR155	Integral membrane protein GPR155	chr2	cg18183628	Island	TSS200	Down
GTF3C1	General transcription factor 3C polypeptide 1	chr16	cg07907998	Island	TSS200	Down
HDAC11	Histone deacetylase 11	chr3	cg12380319	Island	5'UTR; 1st Exon	Up
HDAC7	Histone deacetylase 7	chr12	cg10583414	Island	5'UTR	Up
HERC3	Probable E3 ubiquitin-protein ligase HERC3	chr4	cg12588470	Island	TSS200	Up
HIST1H4A	Histone H4	chr6	cg25040670	Island	1stExon	Down
HSPA8	Heat shock cognate 71 kDa protein	chr11	cg15195965	Island	TSS200	Down
HSPBP1	Hsp70-binding protein 1	chr19	cg01642168	Island	5'UTR; 1st Exon	Down
HYAL4	Hyaluronidase-4	chr7	cg13363025		Body	Up
IER3IP1	Immediate early response 3-interacting protein 1	chr18	cg27446047	Island	TSS200	Down
IL6R	Interleukin-6 receptor subunit alpha	chr1	cg03957204	Island	5'UTR; 1st Exon	Up
ISOC1	Isochorismatase domain-containing protein 1	chr5	cg26734912	Island	TSS200	Up
ITPKB	Inositol-trisphosphate 3-kinase B	chr1	cg04086328		Body	Up
KARS	Lysine--tRNA ligase	chr16	cg09192942	Island	TSS1500	Down
KCTD10	BTB/POZ domain-containing adapter for CUL3-mediated RhoA degradation protein 3	chr12	cg14082658	Island	TSS200	Down
KIAA0556	Protein KIAA0556	chr16	cg07907998	Island	TSS200	Down
KNDC1	Protein very KIND	chr10	cg19626078	Island	TSS200	Up
LIFR	Leukemia inhibitory factor receptor	chr5	cg03723506	Island	5'UTR; TSS1500	Up
LPIN1	Phosphatidate phosphatase LPIN1	chr2	cg01771876	Island	TSS200	Up
LRIG1	Leucine-rich repeats and immunoglobulin-like domains protein 1	chr3	cg10406031	Island	TSS200	Up
LTBP1	Latent-transforming growth factor beta-binding protein 1	chr2	cg17300918	Island	TSS1500	Up
MAFK	Transcription factor MafK	chr7	cg01587709	Shore	TSS1500	Down
MAP2K5	Dual specificity mitogen-activated protein kinase kinase 5	chr15	cg22826916	Island	5'UTR; 1st Exon	Down
MAPK14	Mitogen-activated protein kinase 14	chr6	cg11188799	Island	5'UTR; 1st Exon	Up
MAPK8IP2	C-Jun-amino-terminal kinase-interacting protein 2	chr22	cg14182563	Island	TSS200	Down
MARCH7	E3 ubiquitin-protein ligase MARCH7	chr2	cg19428472	Shore	5'UTR	Up
MED16	Mediator of RNA polymerase II transcription subunit 16	chr19	cg09429161	Island	5'UTR; 1st Exon	Down
MFSD11	UNC93-like protein MFSD11	chr17	cg25333216	Island	TSS1500	Down
MRPL17	39S ribosomal protein L17, mitochondrial	chr11	cg05838956	Island	TSS200	Down
MRPS2	28S ribosomal protein S2, mitochondrial	chr9	cg17110897	Island	TSS1500	Up
MYBL1	Myb-related protein A	chr8	cg01646228	Island	5'UTR; 1st Exon	Up
NANOGP1	Putative homeobox protein NANOG2	chr12	cg15251385	Island	5'UTR	Down
NBPF10	Neuroblastoma breakpoint family member 10	chr1	cg20525831		Body	Up
NBPF20	Neuroblastoma breakpoint family member 20	chr1	cg20525831		Body	Up
NCKIPSD	NCK-interacting protein with SH3 domain	chr3	cg02145593	Island	5'UTR; 1st Exon	Up
NDST2	Bifunctional heparan sulfate N-deacetylase/N-sulfotransferase 2	chr10	cg00372669	Island	5'UTR	Down
NECAP1	Adaptin ear-binding coat-associated protein 1	chr12	cg15251385	Island	5'UTR	Down
NEK3	Serine/threonine-protein kinase Nek3	chr13	cg15731669	Island	5'UTR; TSS200	Up
NOX5	NADPH oxidase 5	chr15	cg27236331	Island	5'UTR; 1st Exon	Down
NR2C1	Nuclear receptor subfamily 2 group C member 1	chr12	cg27493885	Island	5'UTR	Up
NUP153	Nuclear pore complex protein Nup153	chr6	cg02930078	Island	TSS200	Up
ODC1	Ornithine decarboxylase	chr2	cg14276772	Island	TSS200	Up
OR4K17	Olfactory receptor 4K17	chr14	cg09703048		TSS1500	Up
PBX4	Pre-B-cell leukemia transcription factor 4	chr19	cg11804775	Island	3'UTR	Down
PCBP3	Poly(rC)-binding protein 3	chr21	cg01145054; cg09671060	Island	TSS1500	Down
PCYT2	Ethanolamine-phosphate cytidylyltransferase	chr17	cg22147539	Island	TSS200	Down
PDGFA	Platelet-derived growth factor subunit A	chr7	cg03904586	Island	TSS1500	Down
PHF5A	PHD finger-like domain-containing protein 5A	chr22	cg15291304	Island	TSS200	Down
PI4KAP1	Putative inactive phosphatidylinositol 4-kinase alpha-like protein P1	chr22	cg09453255	Island	TSS200	Up
PIGY	Phosphatidylinositol N-acetylglucosaminyltransferase subunit Y	chr4	cg12588470	Island	5'UTR; 1st Exon	Up
PNKD	Probable hydrolase PNKD	chr2	cg27363406	Shore	TSS1500	Up
PNRC2	Proline-rich nuclear receptor coactivator 2	chr1	cg08266565	Island	5'UTR	Down
POGZ	Pogo transposable element with ZNF domain	chr1	cg24400488	Shore	5'UTR	Up
POLR3H	DNA-directed RNA polymerase III subunit RPC8	chr22	cg18042004	Island	TSS200	Down
PPP2CA	Serine/threonine-protein phosphatase 2A catalytic subunit alpha isoform	chr5	cg08360253	Island	3'UTR	Up
PRDM16	PR domain zinc finger protein 16	chr1	cg17173498	Island	TSS1500	Up
RAB11A	Ras-related protein Rab-11A	chr15	cg25663178	Island	5'UTR; TSS1500	Down
RAB6A	Ras-related protein Rab-6A	chr11	cg05227520	Island	TSS1500	Down
RABL2B	Rab-like protein 2B	chr22	cg07016638	Shore	5'UTR	Up
RAD23A	UV excision repair protein RAD23 homolog A	chr19	cg27180563	Island	TSS200	Up
RARA	Retinoic acid receptor alpha	chr17	cg22430554	Island	TSS1500	Up
RB1	Retinoblastoma-associated protein	chr13	cg22766818	Island	TSS1500	Down
RBM19	Probable RNA-binding protein 19	chr12	cg01446614	Island	TSS200	Up
RBM46	Probable RNA-binding protein 46	chr4	cg20745987	Island	5'UTR; 1st Exon	Down
RFC2	Replication factor C subunit 2	chr7	cg15966198	Island	TSS200	Up
RFTN1	Raftlin	chr3	cg04066019	Island	5'UTR	Down
RFX8	DNA-binding protein RFX8	chr2	cg11617058	Island	3'UTR	Up
RGS9BP	Regulator of G-protein signaling 9-binding protein	chr19	cg08747744	Island	TSS1500	Up
ROGDI	Protein rogdi homolog	chr16	cg13537787	Island	TSS200	Down
RRAGD	Ras-related GTP-binding protein D	chr6	cg12073865	Island	5'UTR; TSS200	Up
SAFB2	Scaffold attachment factor B2	chr19	cg11928000	Island	5'UTR; 1st Exon	Down
SAR1B	GTP-binding protein SAR1b	chr5	cg02209044	Island	5'UTR; 1st Exon	Up
SEC24A	Protein transport protein Sec24A	chr5	cg02209044	Island	TSS200	Up
SEC61G	Protein transport protein Sec61 subunit gamma	chr7	cg03577660	Island	5'UTR; 1st Exon	Up
SETBP1	SET-binding protein	chr18	cg20298895	Island	TSS200	Down
SRSF2	Serine/arginine-rich splicing factor 2	chr17	cg25333216	Island	TSS200	Down
SLC16A10	Monocarboxylate transporter 10	chr6	cg11195508	Island	TSS200	Down
SLC1A5	Neutral amino acid transporter B(0)	chr19	cg13515894	Island	1st Exon; TSS200	Down
SLC2A14	Solute carrier family 2, facilitated glucose transporter member 14	chr12	cg15251385	Island	1stExon; TSS200	Down
SLC47A1	Multidrug and toxin extrusion protein 1	chr17	cg16626012	Island	5'UTR; 1st Exon	Up
SMO	Smoothened homolog	chr7	cg21913630	Island	TSS200	Up
SNRPN	Small nuclear ribonucleoprotein-associated protein N	chr15	cg24993443	Island	5'UTR	Down
SOCS3	Suppressor of cytokine signaling 3	chr17	cg11047325; cg13343932	Island	Body	Down
SPESP1	Sperm equatorial segment protein 1	chr15	cg27236331	Island	5'UTR; 1st Exon	Down
SPRED1	Sprouty-related, EVH1 domain-containing protein 1	chr15	cg24666790	Island	5'UTR; 1st Exon	Down
STAC2	SH3 and cysteine-rich domain-containing protein 2	chr17	cg18146443	Island	TSS1500	Down
SURF1	Surfeit locus protein 1	chr9	cg03631223	Shore	5'UTR	Up
SURF2	Surfeit locus protein 2	chr9	cg03631223	Shore	TSS200	Up
TACC1	Transforming acidic coiled-coil-containing protein 1	chr8	cg16525461	Island	5'UTR	Down
TBX2	T-box transcription factor TBX2	chr17	cg04245057	Island	5'UTR	Down
TBXA2R	Thromboxane A2 receptor	chr19	cg04985611	Island	5'UTR	Down
TEN1	Teneurin-1	chr17	cg08930170	Island	5'UTR	Up
TERF2IP	Telomeric repeat-binding factor 2-interacting protein 1	chr16	cg09192942	Island	1stExon	Down
TEX9	Testis-expressed protein 9	chr15	cg13619852	Island	5'UTR; 1st Exon	Down
TOMM34	Mitochondrial import receptor subunit TOM34	chr20	cg01453053	Island	1stExon	Up
TRIM27	Zinc finger protein RFP	chr6	cg27219662	Island	5'UTR; 1st Exon	Up
TTC31	Tetratricopeptide repeat protein 31	chr2	cg12175642	Island	TSS200	Up
TYW3	tRNA wybutosine-synthesizing protein 3 homolog	chr1	cg21145145		Body	Up
UBE3B	Ubiquitin-protein ligase E3B	chr12	cg14082658	Island	TSS1500	Down
UHRF1BP1	UHRF1-binding protein 1	chr6	cg16608989	Island	TSS200	Up
XKR4	XK-related protein 4	chr8	cg20948997	Island	TSS1500	Up
XRCC3	DNA repair protein XRCC3	chr14	cg20642075	Island	TSS200	Up
ZFHX3	Zinc finger homeobox protein 3	chr16	cg02246055	Island	Body	Down
ZFYVE21	Zinc finger FYVE domain-containing protein 21	chr14	cg20642075	Island	TSS1500	Up
ZNF284	Zinc finger protein 284	chr19	cg24027202	Island	TSS200	Down
ZNF384	Zinc finger protein 384	chr12	cg22370296	Island	TSS200	Down
ZNF423	Zinc finger protein 423	chr16	cg23806411	Island	5'UTR; TSS200	Down
ZNF770	Zinc finger protein 770	chr15	cg17456842	Island	TSS200	Up
