# Supplementary material for: Effects of early social deprivation on epigenetic statuses and adaptive behavior of young children: A study based on a cohort of institutionalized infants and toddlers
Source: PLoS One. 2019 Mar 26;14(3):e0214285. doi: 10.1371/journal.pone.0214285 (PMC6435191; doi:10.1371/journal.pone.0214285)
Supplement: S6 Table — (XLSX) [file pone.0214285.s009.xlsx]

## Sheet: S6 Table
Table S6. Illumina MethylationEPIC probes localized to the CpG island associated with promoter of the glucocorticoid receptor gene, NR3C1, which showed a significant difference (nominal p-value < .05) in methylation levels
between the IC and the BFC group.
CpG index	Position	Relation to CGI	Gene region	IC, Mean beta-value	BFC, Mean beta-value	Intercept	F	p-value	FDR
cg17342132	chr5:142780254	Shore	5'UTR; 1stExon	0.716	0.6794	0.6794	6.847	0.0114	0.1874
cg08845721	chr5:142780693	Shore	5'UTR	0.8386	0.8217	0.8217	7.4395	0.0085	0.1674
cg07733851	chr5:142781498	Shore	5'UTR	0.3305	0.3128	0.3128	4.4441	0.0395	0.3015
cg18998365	chr5:142781532	Shore	5'UTR	0.5113	0.4854	0.4854	6.9304	0.0109	0.1844
cg11152298	chr5:142783383	Island	5'UTR; TSS200	0.0691	0.0628	0.0628	8.7541	0.0045	0.133
cg18019515	chr5:142783385	Island	5'UTR; TSS200	0.0607	0.0519	0.0519	5.6506	0.0209	0.2367
cg26464411	chr5:142784222	Island	5'UTR; TSS200	0.2606	0.3001	0.3001	4.842	0.0319	0.2778
cg10847032	chr5:142784522	Island	5'UTR; TSS1500	0.076	0.0686	0.0686	5.0361	0.0288	0.2677
