# Supplementary material for: Effects of early social deprivation on epigenetic statuses and adaptive behavior of young children: A study based on a cohort of institutionalized infants and toddlers
Source: PLoS One. 2019 Mar 26;14(3):e0214285. doi: 10.1371/journal.pone.0214285 (PMC6435191; doi:10.1371/journal.pone.0214285)
Supplement: S7 Table — Spearman rank correlation coefficients are presented. Coefficients with p < .05 are shown in red; coefficients with p < .01 are shown in bold; the coefficients that survived corrections for multiple testing are shown in grey. (XLSX) [file pone.0214285.s010.xlsx]

## Sheet: S7 Table
Table S7. List of 78 DMESs, whose methylation levels (z-values) had a significant (nominal P-value < .05) correlation with Z-scores for at least one of the four examined adaptive behavior
domains according to VABS. Spearman rank correlation coefficients are presented. Coefficients with p < .05 are shown in red; coefficients with p < .01 are shown in bold;
the coefficients that survived corrections for multiple testing are shown in grey.
CpG Index	Communication	Socialization	Motor Skills	Daily Living Skills	DiffME in IC	chr	Relation to CGI	Gene 1, Name	Gene 1, Region	Gene 2, Name	Gene 2, Region
cg17456842	-0.304136	-0.308862	-0.383053	-0.310158	Up	chr15	Island	ZNF770	TSS200
cg09703048	-0.462016	-0.319611	-0.284783	-0.146941	Up	chr14	OpenSea	OR4K17	TSS1500
cg23978657	-0.441662	-0.330055	-0.316383	-0.227902	Up	chr1	OpenSea	GBP4	Body
cg22820285	-0.316028	-0.301163	-0.312915	-0.103716	Up	chr1	Island	ACOT11	5'UTR
cg01646228	-0.396836	-0.273032	-0.394297	-0.114694	Up	chr8	Island	MYBL1	5'UTR; 1st Exon
cg17300918	-0.299867	-0.396608	-0.50629	-0.237888	Up	chr2	Island	LTBP1	TSS1500	Y-RNA	TSS1500
cg04086328	-0.388069	-0.274709	-0.253755	-0.310616	Up	chr1	OpenSea	ITPKB	Body
cg02209044	-0.329903	-0.350486	-0.11893	-0.199619	Up	chr5	Island	SAR1B	5'UTR; 1st Exon	SEC24A	TSS200
cg13068048	-0.27814	-0.275091	-0.241481	-0.22935	Up	chr2	Shore	CFLAR	5'UTR; TSS200
cg03631223	-0.424281	-0.259386	-0.32961	-0.230036	Up	chr9	Shore	SURF1	5'UTR	SURF2	TSS200
cg15032142	-0.284086	-0.266705	-0.323397	-0.140385	Up	chr6	OpenSea	COX11P1	TSS1500
cg20642075	-0.277606	-0.14191	-0.282877	-0.1753	Up	chr14	Island	ZFYVE21	TSS1500	XRCC3	TSS200
cg01771876	-0.274633	-0.23461	-0.282915	-0.20648	Up	chr2	Island	LPIN1	TSS200	AC012456.4	TSS1500
cg15731669	-0.298113	-0.231637	-0.193032	-0.29331	Up	chr13	Island	NEK3	5'UTR; TSS200
cg03828693	-0.286754	-0.247494	-0.195776	-0.273718	Up	chr10	Shore	ARID5B	Body
cg21913630	-0.254889	-0.254889	-0.399253	-0.333638	Up	chr7	Island	SMO	TSS200
cg24400488	-0.258776	-0.195426	-0.311771	-0.190852	Up	chr1	Shore	POGZ	5'UTR
cg08930170	-0.247646	-0.137793	-0.301365	-0.0421955	Up	chr17	Island	ACOX1	TSS200	TEN1-CDK3	5'UTR
cg19626078	-0.245435	-0.159672	-0.296905	-0.0022489	Up	chr10	Island	KNDC1	TSS200
cg08002427	-0.238193	-0.159977	-0.33712	-0.147094	Up	chr17	Shore	DNAH9	Body
cg14980983	-0.236364	-0.169735	-0.272661	-0.224852	Up	chr20	Island	GATA5	TSS200
cg12073865	-0.21578	-0.218449	-0.383662	-0.110654	Up	chr6	Island	RRAGD	5'UTR; TSS200
cg24642546	-0.210139	-0.179798	-0.311047	-0.083057	Up	chr17	Shore	CNTNAP1	TSS1500	CCR10	TSS1500
cg06087185	-0.206099	-0.14999	-0.302051	-0.0825996	Up	chr6	Island
cg14395546	-0.164475	-0.173013	-0.294427	0.0960168	Up	chr16	Island	CMTM4	TSS200
cg09169215	-0.242691	-0.286297	-0.288252	-0.128111	Up	chr1	Island	FAM72B	5'UTR; 1st Exon	RP11-439A17.7	TSS1500
cg16608989	-0.256794	-0.326777	-0.0589312	-0.182771	Up	chr6	Island	UHRF1BP1	TSS200
cg11617058	-0.355517	-0.108748	-0.149996	-0.139013	Up	chr2	Island	CREG2	TSS200	RFX8	3'UTR
cg00598143	-0.352773	-0.0727654	-0.0298086	0.00118163	Up	chr5	Shelf	LOC100129716	Body	ARRDC3	TSS200
cg27219662	-0.312369	-0.199619	-0.207479	-0.115761	Up	chr6	Island	TRIM27	5'UTR; 1st Exon
cg13363025	-0.298723	-0.0494378	-0.123389	-0.0846579	Up	chr7	OpenSea	HYAL4	Body
cg09453255	-0.275472	-0.211969	-0.253831	-0.19878	Up	chr22	Island	PI4KAP1	TSS200
cg17173498	-0.275243	-0.236059	-0.201837	-0.164475	Up	chr1	Island	FLJ42875	TSS1500	PRDM16	TSS1500
cg17368989	-0.272575	-0.13017	-0.150682	-0.218677	Up	chr8	Shore	ATP6V1C1	5'UTR	KB-1639H6.2	TSS200
cg03723506	-0.283019	-0.207623	-0.103568	-0.171412	Up	chr5	Island	LIFR	5'UTR; TSS1500	LIFR-AS1	5'UTR
cg26494138	0.409339	0.314351	0.356598	0.325253	Down	chr2	Shore
cg00151810	0.304364	0.331427	0.478959	0.312217	Down	chr16	Island	BCAR1	TSS200
cg08266565	0.394321	0.32388	0.302737	0.250696	Down	chr1	Island	PNRC2	5'UTR	CNR2	TSS1500
cg21234853	0.372441	0.278674	0.409735	0.155403	Down	chr2	Island	COQ10B	TSS200
cg20298895	0.346598	0.349647	0.342685	0.262283	Down	chr18	Island	SETBP1	TSS200	RP11-456K23.1	TSS1500
cg05871781	0.418944	0.23461	0.306739	0.319383	Down	chr6	Island	BAG6	5'UTR; TSS200	APOM	TSS200
cg01585723	0.425805	0.23987	0.422391	0.29453	Down	chr16	Shelf
cg04066019	0.483743	0.267238	0.348898	0.374423	Down	chr3	Island	RFTN1	5'UTR
cg18252515	0.270593	0.191462	0.312267	0.117439	Down	chr7	Island
cg18146443	0.270593	0.113093	0.351414	0.215094	Down	chr17	Island	STAC2	TSS1500
cg14182563	0.320145	0.188107	0.270832	0.200457	Down	chr22	Island	MAPK8IP2	TSS200	CHKB	3'UTR
cg11047325	0.329293	0.184982	0.439125	0.138555	Down	chr17	Island	SOCS3	Body
cg13343932	0.337145	0.196265	0.381528	0.102268	Down	chr17	Island	SOCS3	Body	LOC101928674	TSS1500
cg00783946	0.367944	0.207318	0.327971	0.111187	Down	chr20	Island	EIF6	5'UTR; 1st Exon	FAM83C-AS1	TSS1500
cg16525461	0.390738	0.217229	0.307769	0.234458	Down	chr8	Island	TACC1	5'UTR
cg13619852	0.393482	0.265028	0.295685	0.260759	Down	chr15	Island	TEX9	5'UTR; 1st Exon
cg05838956	0.356432	0.270669	0.259358	0.166609	Down	chr11	Island	MRPL17	TSS200
cg02246055	0.428016	0.269373	0.239079	0.239108	Down	chr16	Island	ZFHX3	Body
cg25849281	0.290261	0.215704	0.238393	0.288203	Down	chr1	Shore	ENO1	5'UTR	ENO1-IT1	3'UTR
cg07036730	0.317553	0.240557	0.138256	0.342481	Down	chr16	Island	E4F1	TSS1500
cg11928000	0.0360968	0.0957118	0.310361	0.143892	Down	chr19	Island	SAFB2	5'UTR; 1st Exon
cg27057288	0.122851	0.170955	0.371465	0.121555	Down	chr5	Island	CLTB	1stExon
cg22766818	0.221117	0.0933486	0.35313	0.14412	Down	chr13	Island	RB1	TSS1500	LINC00441	1stExon
cg03904586	0.221727	0.116295	0.296524	-0.0289308	Down	chr7	Island	PDGFA	TSS1500	AC147651.3	TSS1500
cg23806411	0.236135	0.0883934	0.280361	0.150677	Down	chr16	Island	ZNF423	5'UTR; TSS200
cg13515894	0.236592	0.148618	0.324998	0.136192	Down	chr19	Island	SLC1A5	1st Exon; TSS200
cg15251385	0.250924	0.188946	0.274148	0.137183	Down	chr12	Island	SLC2A14	1stExon; TSS200	NANOGP1	5'UTR
cg18042004	0.278978	0.12247	0.225166	0.200534	Down	chr22	Island	POLR3H	TSS200
cg11804775	0.280732	0.188184	0.201266	0.231637	Down	chr19	Island	PBX4	3'UTR
cg06196161	0.29171	0.114389	0.200732	0.0715456	Down	chr1	Island	GNB1	5'UTR	RP1-140A9.1	TSS1500
cg24666790	0.296512	0.146712	0.259472	0.131923	Down	chr15	Island	SPRED1	5'UTR; 1st Exon
cg18454454	0.304517	0.125977	0.16856	0.124071	Down	chr5	Island	FER	5'UTR
cg03821916	0.306346	0.205184	0.252535	0.251687	Down	chr17	Island	BCAS3	5'UTR; 1st Exon
cg12302982	0.309625	0.196112	0.200694	0.179417	Down	chr2	Island
cg10144400	0.311912	0.061559	0.120531	0.12003	Down	chr16	Island	RP11-44F14.2	5'UTR; 1st Exon
cg10875809	0.317553	0.107833	0.230159	0.127044	Down	chr12	Island	ATN1	5'UTR; TSS200
cg08862061	0.346979	0.168287	0.232256	0.261292	Down	chr19	Island	EMC10	Body	FAM71E1	TSS200
cg22826916	0.357042	0.198247	0.0887398	0.118048	Down	chr15	Island	MAP2K5	5'UTR; 1st Exon
cg15195965	0.364666	0.235296	0.177899	0.129407	Down	chr11	Island	HSPA8	TSS200
cg00746515	0.370154	0.105775	0.167683	0.145493	Down	chr4	Island	C4orf27	1stExon
cg14788660	0.371298	0.161273	0.264428	0.179646	Down	chr1	Island	FDPS	TSS200
cg05227520	0.377702	0.161121	0.205611	0.250772	Down	chr11	Island	RAB6A	TSS1500	RP11-707G14.1	TSS200
cg09192942	0.408195	0.235296	0.118853	0.180103	Down	chr16	Island	KARS	TSS1500	TERF2IP	1stExon
